# Supplementary material for: A new genus of Micromygalinae (Araneae, Microstigmatidae) from Brazil, with transfer of Masteriaemboaba Pedroso, Baptista & Bertani, 2015 and description of six new species
Source: Zookeys. 2019 Jan 8;(814):1–32. doi: 10.3897/zookeys.814.29906 (PMC6333731; doi:10.3897/zookeys.814.29906)
Supplement: XML Treatment for Tonton [file zookeys.814.29906-treatment1.xml]

<!DOCTYPE tp:taxon-treatment
  PUBLIC "-//TaxonX//DTD Taxonomic Treatment Publishing DTD v0 20100105//EN" "tax-treatment-NSO.dtd">
<tp:taxon-treatment xmlns:tp="http://www.plazi.org/taxpub"><tp:treatment-meta><kwd-group><label>Taxon classification</label><kwd><named-content xmlns:xlink="http://www.w3.org/1999/xlink" content-type="kingdom">Animalia</named-content></kwd><kwd><named-content xmlns:xlink="http://www.w3.org/1999/xlink" content-type="order">Araneae</named-content></kwd><kwd><named-content xmlns:xlink="http://www.w3.org/1999/xlink" content-type="family">Microstigmatidae</named-content></kwd></kwd-group><mixed-citation publication-type="journal"><person-group><name><surname>Passanha</surname><given-names>Victor</given-names></name><name><surname>Cizauskas</surname><given-names>Igor</given-names></name><name><surname>Brescovit</surname><given-names>Antonio D.</given-names></name></person-group><article-title>A new genus of <tp:taxon-name><tp:taxon-name-part taxon-name-part-type="subfamily">Micromygalinae</tp:taxon-name-part></tp:taxon-name> (<tp:taxon-name><tp:taxon-name-part taxon-name-part-type="order">Araneae</tp:taxon-name-part></tp:taxon-name>, <tp:taxon-name><tp:taxon-name-part taxon-name-part-type="family">Microstigmatidae</tp:taxon-name-part></tp:taxon-name>) from Brazil, with transfer of <italic><tp:taxon-name><tp:taxon-name-part taxon-name-part-type="genus" reg="Masteria">Masteria</tp:taxon-name-part><tp:taxon-name-part taxon-name-part-type="species" reg="emboaba">emboaba</tp:taxon-name-part></tp:taxon-name></italic> Pedroso, Baptista &amp; Bertani, 2015 and description of six new species</article-title><source>Zookeys</source><day>8</day><month>1</month><year>2019</year><volume>2019</volume><issue>814</issue><fpage>1</fpage><lpage>32</lpage><pub-id pub-id-type="doi">10.3897/zookeys.814.29906</pub-id></mixed-citation></tp:treatment-meta><tp:nomenclature><tp:taxon-name>
                <tp:taxon-name-part taxon-name-part-type="genus" reg="Tonton">Tonton</tp:taxon-name-part>
                <object-id xmlns:xlink="http://www.w3.org/1999/xlink" content-type="zoobank" xlink:type="simple">http://zoobank.org/A5EF11F4-E89E-4B3F-8BF5-CCCB85B03F33</object-id>
              </tp:taxon-name><tp:taxon-status xmlns:xlink="http://www.w3.org/1999/xlink" xlink:type="simple">gen. n.</tp:taxon-status></tp:nomenclature><tp:treatment-sec sec-type="type species" id="SECID0EPOAC"><title>Type species.</title><p><italic><tp:taxon-name><tp:taxon-name-part taxon-name-part-type="genus" reg="Tonton">Tonton</tp:taxon-name-part><tp:taxon-name-part taxon-name-part-type="species" reg="itabirito">itabirito</tp:taxon-name-part></tp:taxon-name></italic> sp. n.</p></tp:treatment-sec><tp:treatment-sec sec-type="etymology" id="SECID0EAPAC"><title>Etymology.</title><p>The generic name is derived from the Indian Krenak word “tón-tón”, and means small. The Krenak Indians, also known as Botocudos or Aimorés and inhabited mainly southeastern Brazil, with great occupation in areas of the state of Minas Gerais. The generic name is neuter.</p></tp:treatment-sec><tp:treatment-sec sec-type="diagnosis" id="SECID0EFPAC"><title>Diagnosis.</title><p>Species of the genus <italic><tp:taxon-name><tp:taxon-name-part taxon-name-part-type="genus" reg="Tonton">Tonton</tp:taxon-name-part></tp:taxon-name></italic> differ from those of <italic><tp:taxon-name><tp:taxon-name-part taxon-name-part-type="genus" reg="Micromygale">Micromygale</tp:taxon-name-part></tp:taxon-name></italic>, the only representative of <tp:taxon-name><tp:taxon-name-part taxon-name-part-type="subfamily">Micromygalinae</tp:taxon-name-part></tp:taxon-name> (see <xref ref-type="bibr" rid="B10">Platnick and Forster 1982</xref>: figs 12–15, 23–26), by having four spinnerets (Fig. <xref ref-type="fig" rid="F2">2B, D</xref>), while <italic><tp:taxon-name><tp:taxon-name-part taxon-name-part-type="genus" reg="Micromygale">Micromygale</tp:taxon-name-part></tp:taxon-name></italic> have six (see <xref ref-type="bibr" rid="B10">Platnick and Forster 1982</xref>: fig. 24), lack a paraembolic apophysis on male palpal bulb (Fig. <xref ref-type="fig" rid="F1">1F</xref>), present in <italic><tp:taxon-name><tp:taxon-name-part taxon-name-part-type="genus" reg="Micromygale">Micromygale</tp:taxon-name-part></tp:taxon-name></italic> (see <xref ref-type="bibr" rid="B10">Platnick and Forster 1982</xref>: figs 12–15), having bilobed spermathecae (Fig. <xref ref-type="fig" rid="F4">4E–F</xref>), in <italic><tp:taxon-name><tp:taxon-name-part taxon-name-part-type="genus" reg="Micromygale">Micromygale</tp:taxon-name-part></tp:taxon-name></italic> unilobed (see <xref ref-type="bibr" rid="B10">Platnick and Forster 1982</xref>: figs 27–28), hav<!--PageBreak--><!--PageBreak--><!--PageBreak-->ing a pulmonar opening (Fig. <xref ref-type="fig" rid="F2">2C</xref>), absent in <italic><tp:taxon-name><tp:taxon-name-part taxon-name-part-type="genus" reg="Micromygale">Micromygale</tp:taxon-name-part></tp:taxon-name></italic>, and the lack of an abdominal shield (Fig. <xref ref-type="fig" rid="F2">2B</xref>), present in <italic><tp:taxon-name><tp:taxon-name-part taxon-name-part-type="genus" reg="Micromygale">Micromygale</tp:taxon-name-part></tp:taxon-name></italic> (see <xref ref-type="bibr" rid="B10">Platnick and Forster 1982</xref>: fig. 23).</p><fig id="F1" position="float" orientation="portrait"><label>Figure 1.</label><caption><p><italic><tp:taxon-name><tp:taxon-name-part taxon-name-part-type="genus" reg="Tonton">Tonton</tp:taxon-name-part></tp:taxon-name></italic> spp. morphological characters. <bold>A</bold> serrula, lateral view <bold>B</bold> tarsal claw, retrolateral view <bold>C</bold> tricobothrium, dorsal view <bold>D</bold> detail of serrula and projected palpal coxae, ventral view <bold>E</bold> tarsal organ, dorsal view <bold>F</bold> detail of slender tricobothria, leg I. Scale bars: 20 μm (<bold>A</bold>); 30 μm (<bold>B</bold>); 5 μm (<bold>C</bold>); 20 μm (<bold>D</bold>); 5 μm (<bold>E</bold>); 300 μm (<bold>F</bold>).</p></caption><graphic xmlns:xlink="http://www.w3.org/1999/xlink" xlink:href="zookeys-814-001-g001.jpg" position="float" orientation="portrait" xlink:type="simple" id="oo_255399.jpg"/></fig><fig id="F2" position="float" orientation="portrait"><label>Figure 2.</label><caption><p><italic><tp:taxon-name><tp:taxon-name-part taxon-name-part-type="genus" reg="Tonton">Tonton</tp:taxon-name-part></tp:taxon-name></italic> spp. morphological characters. <bold>A</bold> body coloration in dorsal view (<italic><tp:taxon-name><tp:taxon-name-part taxon-name-part-type="genus" reg="Tonton">T.</tp:taxon-name-part><tp:taxon-name-part taxon-name-part-type="species" reg="ipiau">ipiau</tp:taxon-name-part></tp:taxon-name></italic> sp. n.) <bold>B</bold> body coloration in ventral view (<italic><tp:taxon-name><tp:taxon-name-part taxon-name-part-type="genus" reg="Tonton">T.</tp:taxon-name-part><tp:taxon-name-part taxon-name-part-type="species" reg="ipiau">ipiau</tp:taxon-name-part></tp:taxon-name></italic> sp. n.) <bold>C</bold> booklung opening, ventral view (<italic><tp:taxon-name><tp:taxon-name-part taxon-name-part-type="genus" reg="Tonton">T.</tp:taxon-name-part><tp:taxon-name-part taxon-name-part-type="species" reg="ipiau">ipiau</tp:taxon-name-part></tp:taxon-name></italic> sp. n.) <bold>D</bold> spinnerets, ventral view (<italic><tp:taxon-name><tp:taxon-name-part taxon-name-part-type="genus" reg="Tonton">T.</tp:taxon-name-part><tp:taxon-name-part taxon-name-part-type="species" reg="ipiau">ipiau</tp:taxon-name-part></tp:taxon-name></italic> sp. n.) <bold>E, F</bold> detail of cuticle in <italic><tp:taxon-name><tp:taxon-name-part taxon-name-part-type="genus" reg="Tonton">T.</tp:taxon-name-part><tp:taxon-name-part taxon-name-part-type="species" reg="emboaba">emboaba</tp:taxon-name-part></tp:taxon-name></italic> (cephalothorax, dorsal view and Leg I, prolateral view). Scale bars: 1<bold>m</bold>m (<bold>A</bold>); 1<bold>m</bold>m (<bold>B</bold>); 50µm (<bold>C</bold>); 200µm (<bold>D</bold>); 100µm (<bold>E</bold>); 200µm (<bold>F</bold>).</p></caption><graphic xmlns:xlink="http://www.w3.org/1999/xlink" xlink:href="zookeys-814-001-g002.jpg" position="float" orientation="portrait" xlink:type="simple" id="oo_255400.jpg"/></fig></tp:treatment-sec><tp:treatment-sec sec-type="description" id="SECID0E6GAE"><title>Description.</title><p>Small-sized mygalomorph spiders, total length 1.80–3.04. Coloration: carapace in dorsal view, chelicerae, legs varying from whitish to light yellow. Palpal coxae, labium, sternum whitish to light yellow. Abdomen whitish or light yellow (Fig. <xref ref-type="fig" rid="F2">2A, B</xref>). Clypeus narrow (0.02–0.06), absent in <italic><tp:taxon-name><tp:taxon-name-part taxon-name-part-type="genus" reg="Tonton">T.</tp:taxon-name-part><tp:taxon-name-part taxon-name-part-type="species" reg="itabirito">itabirito</tp:taxon-name-part></tp:taxon-name></italic> sp. n. Chelicerae without rastellum. Basal segment of chelicerae with prolateral row of 6–14 teeth, 4–10 mesobasal teeth aligned (Fig. <xref ref-type="fig" rid="F7">7H</xref>). Absence of ocular tubercle, with six eyes (lateral eyes vestigial) (Fig. <xref ref-type="fig" rid="F6">6A</xref>) or absence of eyes, having only a vestigial ocular spot (<italic><tp:taxon-name><tp:taxon-name-part taxon-name-part-type="genus" reg="Tonton">T.</tp:taxon-name-part><tp:taxon-name-part taxon-name-part-type="species" reg="itabirito">itabirito</tp:taxon-name-part></tp:taxon-name></italic> sp. n.) (Fig. <xref ref-type="fig" rid="F4">4A</xref>); anterior/posterior row slightly recurved, AME absent. Labium wider than long, without cuspules. Palpal coxae with short anterior lobe, bearing serrula with teeth clumped in series of several rows on distal border (Fig. <xref ref-type="fig" rid="F1">1A, D</xref>). Sternum oval, longer than wide, without visible sigilla. Legs with one row of tricobothria on tarsi/metatarsi (dorsal); two on dorsal tibia. Tarsus without scopulae, with sensorial setae thin, slightly interspaced or thick, abundant. Superior tarsal claws with one row of teeth (6–14), inferior tarsal claw present on all legs, with 1–5 teeth (Fig. <xref ref-type="fig" rid="F1">1B</xref>). Tricobothria filiform, with corrugated base, with keels until half of extension (Fig. <xref ref-type="fig" rid="F1">1C, F</xref>). Abdomen with ovate pulmonar opening (Fig. <xref ref-type="fig" rid="F2">2C</xref>). Posterior median spinneret short with spigots on apex. Posterior lateral spinneret three-segmented, long, apical segment with triangular apex, spigots present on ventral face (major ampulate, aciniform, and pumpkiniform spigots) (Fig. <xref ref-type="fig" rid="F2">2D</xref>). Female palp varying from 2–7 ventral spines tarsal basis, tarsal claw with one central row of 11–15 teeth (Fig. <xref ref-type="fig" rid="F6">6C</xref>). Male palp: cymbium with 4–6 apical spines (Fig. <xref ref-type="fig" rid="F7">7D</xref>), prolateral lobe (Figs <xref ref-type="fig" rid="F3">3E</xref>, <xref ref-type="fig" rid="F7">7D</xref>) and one row of trichobothria on tarsi and two on tibia; palpal tibia with one discreet row of retrolateral setae, on medial region (Fig. <xref ref-type="fig" rid="F5">5E</xref>), excavated in distal median area (Fig. <xref ref-type="fig" rid="F5">5E</xref>); piriform bulb (oval in <italic><tp:taxon-name><tp:taxon-name-part taxon-name-part-type="genus" reg="Tonton">T.</tp:taxon-name-part><tp:taxon-name-part taxon-name-part-type="species" reg="queca">queca</tp:taxon-name-part></tp:taxon-name></italic> sp. n.); elongated embolus almost length of the bulb (Fig. <xref ref-type="fig" rid="F10">10C</xref>). Female genitalia: two spermathecae, with two lobes each side, internal lobe long, external lobe short (Fig. <xref ref-type="fig" rid="F6">6D</xref>), except <italic><tp:taxon-name><tp:taxon-name-part taxon-name-part-type="genus" reg="Tonton">T.</tp:taxon-name-part><tp:taxon-name-part taxon-name-part-type="species" reg="ipiau">ipiau</tp:taxon-name-part></tp:taxon-name></italic> sp. n., almost as long as external lobe (Fig. <xref ref-type="fig" rid="F10">10F–G</xref>).</p></tp:treatment-sec><tp:treatment-sec sec-type="distribution" id="SECID0EZKAE"><title>Distribution.</title><p>Cave and mountainous region of the state of Minas Gerais and states of Bahia (Atlantic forest) and Maranhão (Brazilian cerrado).</p></tp:treatment-sec><tp:treatment-sec><!--Section generated to contain objects referenced in tp:taxon-treatment.--><fig id="F4" position="float" orientation="portrait"><label>Figure 4.</label><caption><p><italic><tp:taxon-name><tp:taxon-name-part taxon-name-part-type="genus" reg="Tonton">Tonton</tp:taxon-name-part><tp:taxon-name-part taxon-name-part-type="species" reg="itabirito">itabirito</tp:taxon-name-part></tp:taxon-name></italic> sp. n., (female, Itabirito, Minas Gerais, <abbrev xmlns:xlink="http://www.w3.org/1999/xlink" xlink:title="Instituto Butantan, São Paulo" id="ABBRID0EWWAE" xlink:type="simple">IBSP</abbrev> 196177), <bold>A</bold> detail of cephalic area of carapace <bold>B</bold> serrula, lateral view <bold>C</bold> palpal claw, lateral view <bold>D</bold> tarsal claws, left leg I <bold>E, F</bold> female genitalia, dorsal view. Scale bars: 100 μm (<bold>A</bold>); 20 μm (<bold>B</bold>); 30 μm (<bold>C</bold>); 50 μm (<bold>D</bold>); 100 μm (<bold>E, F</bold>).</p></caption><graphic xmlns:xlink="http://www.w3.org/1999/xlink" xlink:href="zookeys-814-001-g004.jpg" position="float" orientation="portrait" xlink:type="simple" id="oo_255404.jpg"/></fig><fig id="F7" position="float" orientation="portrait"><label>Figure 7.</label><caption><p><italic><tp:taxon-name><tp:taxon-name-part taxon-name-part-type="genus" reg="Tonton">Tonton</tp:taxon-name-part><tp:taxon-name-part taxon-name-part-type="species" reg="matodentro">matodentro</tp:taxon-name-part></tp:taxon-name></italic> sp. n. (male, Conceição do Mato Dentro, Minas Gerais, <abbrev xmlns:xlink="http://www.w3.org/1999/xlink" xlink:title="Instituto Butantan, São Paulo" id="ABBRID0ECXBG" xlink:type="simple">IBSP</abbrev> 196239), <bold>A</bold> eyes, dorsal view <bold>B</bold> serrula, lateral view <bold>C</bold> embolous tip, ventral view <bold>D</bold> palp, prolateral view; arrow indicate prolateral lobe (PL) <bold>E</bold> palp, retrolateral view <bold>F, G</bold> bulb, retrolateral view, <bold>H</bold> chelicerae teeth, ventral view. Abbreviations: PL, prolateral lobe. Scale bars: 50 μm (<bold>A</bold>); 30 μm (<bold>B</bold>); 100 μm (<bold>C</bold>); 200 μm (<bold>D, E</bold>); 50 μm (<bold>F, G, H</bold>).</p></caption><graphic xmlns:xlink="http://www.w3.org/1999/xlink" xlink:href="zookeys-814-001-g007.jpg" position="float" orientation="portrait" xlink:type="simple" id="oo_255408.jpg"/></fig><fig id="F6" position="float" orientation="portrait"><label>Figure 6.</label><caption><p><italic><tp:taxon-name><tp:taxon-name-part taxon-name-part-type="genus" reg="Tonton">Tonton</tp:taxon-name-part><tp:taxon-name-part taxon-name-part-type="species" reg="queca">queca</tp:taxon-name-part></tp:taxon-name></italic> sp. n. (female, Itabirito, Minas Gerais, <abbrev xmlns:xlink="http://www.w3.org/1999/xlink" xlink:title="Instituto Butantan, São Paulo" id="ABBRID0ESKAG" xlink:type="simple">IBSP</abbrev> 97963), <bold>A</bold> eyes, dorsal view <bold>B</bold> serrula, lateral view <bold>C</bold> palpal claw, prolateral view <bold>D</bold> female genitalia, dorsal view. Scale bars: 100 μm (<bold>A</bold>); 50 μm (<bold>B, C</bold>); 10 μm (<bold>D</bold>).</p></caption><graphic xmlns:xlink="http://www.w3.org/1999/xlink" xlink:href="zookeys-814-001-g006.jpg" position="float" orientation="portrait" xlink:type="simple" id="oo_255406.jpg"/></fig><fig id="F3" position="float" orientation="portrait"><label>Figure 3.</label><caption><p><italic><tp:taxon-name><tp:taxon-name-part taxon-name-part-type="genus" reg="Tonton">Tonton</tp:taxon-name-part><tp:taxon-name-part taxon-name-part-type="species" reg="itabirito">itabirito</tp:taxon-name-part></tp:taxon-name></italic> sp. n. (male, Itabirito, Minas Gerais, <abbrev xmlns:xlink="http://www.w3.org/1999/xlink" xlink:title="Instituto Butantan, São Paulo" id="ABBRID0E5UAE" xlink:type="simple">IBSP</abbrev> 196177), <bold>A</bold> detail of cephalic area of carapace <bold>B</bold> palp, retrolateral view <bold>C</bold> serrula, lateral view <bold>D</bold> embolous tip, ventral view <bold>E</bold> palp, prolateral view; arrow indicates prolateral lobe (PL) <bold>F</bold> bulb, retrolateral view <bold>G</bold> chelicerae teeth, prolateral view. Scale bars: 100 μm (<bold>A</bold>); 100 μm (<bold>B</bold>); 20 μm (<bold>C</bold>); 10 μm (<bold>D</bold>); 100 μm (<bold>E</bold>); 50 μm (<bold>F</bold>); 30 μm (<bold>G</bold>).</p></caption><graphic xmlns:xlink="http://www.w3.org/1999/xlink" xlink:href="zookeys-814-001-g003.jpg" position="float" orientation="portrait" xlink:type="simple" id="oo_255401.jpg"/></fig><fig id="F5" position="float" orientation="portrait"><label>Figure 5.</label><caption><p><italic><tp:taxon-name><tp:taxon-name-part taxon-name-part-type="genus" reg="Tonton">Tonton</tp:taxon-name-part><tp:taxon-name-part taxon-name-part-type="species" reg="queca">queca</tp:taxon-name-part></tp:taxon-name></italic> sp. n. (male, Itabirito, Minas Gerais, <abbrev xmlns:xlink="http://www.w3.org/1999/xlink" xlink:title="Instituto Butantan, São Paulo" id="ABBRID0E5IAG" xlink:type="simple">IBSP</abbrev> 97956), <bold>A</bold> eyes, dorsal view <bold>B</bold> palp, retrolateral view <bold>C</bold> serrula, lateral view <bold>D</bold> embolous base, ventral view <bold>E</bold> palp, prolateral view (arrows indicate row of setae) <bold>F</bold> embolous tip, ventral view. Scale bars: 100 μm (<bold>A</bold>); 100 μm (<bold>B</bold>); 20 μm (<bold>C</bold>); 10 μm (<bold>D</bold>); 200 μm (<bold>E</bold>); 10 μm (<bold>F</bold>).</p></caption><graphic xmlns:xlink="http://www.w3.org/1999/xlink" xlink:href="zookeys-814-001-g005.jpg" position="float" orientation="portrait" xlink:type="simple" id="oo_255405.jpg"/></fig><fig id="F10" position="float" orientation="portrait"><label>Figure 10.</label><caption><p><italic><tp:taxon-name><tp:taxon-name-part taxon-name-part-type="genus" reg="Tonton">Tonton</tp:taxon-name-part><tp:taxon-name-part taxon-name-part-type="species" reg="ipiau">ipiau</tp:taxon-name-part></tp:taxon-name></italic> sp. n., (male, Ipiaú, Bahia, <abbrev xmlns:xlink="http://www.w3.org/1999/xlink" xlink:title="Instituto Butantan, São Paulo" id="ABBRID0EDLAI" xlink:type="simple">IBSP</abbrev> 14523), <bold>A</bold> Eyes, dorsal view <bold>B</bold> palp, prolateral view <bold>C</bold> bulb, ventral view <bold>D</bold> embolous tip <bold>E</bold> palp, retrolateral view <bold>F, G</bold> variation of female genitalia. Scale bars: 50 μm (<bold>A</bold>); 100 μm (<bold>B, C</bold>); 10 μm (<bold>D</bold>); 200 μm (<bold>E</bold>); 100 μm (<bold>F, G</bold>).</p></caption><graphic xmlns:xlink="http://www.w3.org/1999/xlink" xlink:href="zookeys-814-001-g010.jpg" position="float" orientation="portrait" xlink:type="simple" id="oo_255412.jpg"/></fig></tp:treatment-sec><ref-list><ref id="B10"><mixed-citation xmlns:xlink="http://www.w3.org/1999/xlink" xlink:type="simple"><person-group><name name-style="western"><surname>Platnick</surname><given-names>NI</given-names></name><name name-style="western"><surname>Forster</surname><given-names>RR</given-names></name></person-group> (<year>1982</year>) <article-title>On the <tp:taxon-name><tp:taxon-name-part taxon-name-part-type="subfamily">Micromygalinae</tp:taxon-name-part></tp:taxon-name>, a new subfamily of mygalomorph spiders (<tp:taxon-name><tp:taxon-name-part taxon-name-part-type="order">Araneae</tp:taxon-name-part></tp:taxon-name>, <tp:taxon-name><tp:taxon-name-part taxon-name-part-type="family">Microstigmatidae</tp:taxon-name-part></tp:taxon-name>).</article-title><source>American Museum Novitates</source><volume>2734</volume>: <fpage>1</fpage>–<lpage>13</lpage>.</mixed-citation></ref></ref-list></tp:taxon-treatment>
