# Supplementary material for: A new genus of Micromygalinae (Araneae, Microstigmatidae) from Brazil, with transfer of Masteriaemboaba Pedroso, Baptista & Bertani, 2015 and description of six new species
Source: Zookeys. 2019 Jan 8;(814):1–32. doi: 10.3897/zookeys.814.29906 (PMC6333731; doi:10.3897/zookeys.814.29906)
Supplement: XML Treatment for Tonton itabirito [file zookeys.814.29906-treatment2.xml]

<!DOCTYPE tp:taxon-treatment
  PUBLIC "-//TaxonX//DTD Taxonomic Treatment Publishing DTD v0 20100105//EN" "tax-treatment-NSO.dtd">
<tp:taxon-treatment xmlns:tp="http://www.plazi.org/taxpub"><tp:treatment-meta><kwd-group><label>Taxon classification</label><kwd><named-content xmlns:xlink="http://www.w3.org/1999/xlink" content-type="kingdom">Animalia</named-content></kwd><kwd><named-content xmlns:xlink="http://www.w3.org/1999/xlink" content-type="order">Araneae</named-content></kwd><kwd><named-content xmlns:xlink="http://www.w3.org/1999/xlink" content-type="family">Microstigmatidae</named-content></kwd></kwd-group><mixed-citation publication-type="journal"><person-group><name><surname>Passanha</surname><given-names>Victor</given-names></name><name><surname>Cizauskas</surname><given-names>Igor</given-names></name><name><surname>Brescovit</surname><given-names>Antonio D.</given-names></name></person-group><article-title>A new genus of <tp:taxon-name><tp:taxon-name-part taxon-name-part-type="subfamily">Micromygalinae</tp:taxon-name-part></tp:taxon-name> (<tp:taxon-name><tp:taxon-name-part taxon-name-part-type="order">Araneae</tp:taxon-name-part></tp:taxon-name>, <tp:taxon-name><tp:taxon-name-part taxon-name-part-type="family">Microstigmatidae</tp:taxon-name-part></tp:taxon-name>) from Brazil, with transfer of <italic><tp:taxon-name><tp:taxon-name-part taxon-name-part-type="genus" reg="Masteria">Masteria</tp:taxon-name-part><tp:taxon-name-part taxon-name-part-type="species" reg="emboaba">emboaba</tp:taxon-name-part></tp:taxon-name></italic> Pedroso, Baptista &amp; Bertani, 2015 and description of six new species</article-title><source>Zookeys</source><day>8</day><month>1</month><year>2019</year><volume>2019</volume><issue>814</issue><fpage>1</fpage><lpage>32</lpage><pub-id pub-id-type="doi">10.3897/zookeys.814.29906</pub-id></mixed-citation></tp:treatment-meta><tp:nomenclature><tp:taxon-name>
                <tp:taxon-name-part taxon-name-part-type="genus" reg="Tonton">Tonton</tp:taxon-name-part>
                <tp:taxon-name-part taxon-name-part-type="species" reg="itabirito">itabirito</tp:taxon-name-part>
                <object-id xmlns:xlink="http://www.w3.org/1999/xlink" content-type="zoobank" xlink:type="simple">http://zoobank.org/3C8D862F-EA9D-4A42-B460-6E24143C7567</object-id>
              </tp:taxon-name><tp:taxon-status xmlns:xlink="http://www.w3.org/1999/xlink" xlink:type="simple">sp. n.</tp:taxon-status><xref ref-type="fig" rid="F3">Figures 3</xref><xref ref-type="fig" rid="F4">, 4</xref><xref ref-type="fig" rid="F13">, 13</xref></tp:nomenclature><tp:treatment-sec sec-type="Types" id="SECID0ESMAE"><title>Types.</title><p>Holotype male and paratype female from Itabirito (<named-content xmlns:xlink="http://www.w3.org/1999/xlink" content-type="dwc:verbatimCoordinates" xlink:type="simple"><named-content content-type="geo-json" specific-use="{&#34;type&#34;:&#34;Point&#34;,&#34;coordinates&#34;:[-43.814194,-20.241667]}" id="NCID0E2MAE" xlink:type="simple">20°14'30.0"S, 43°48'51.1"W</named-content></named-content>), Minas Gerais, no data, Marcus leg., deposited in IBSP196178 and IBSP196179.</p></tp:treatment-sec><tp:treatment-sec sec-type="material" id="SECID0EANAE"><title>Other material examined.</title><p>BRAZIL. <bold>Minas Gerais</bold>: Barão de Cocais, Cave RF-083 (<named-content xmlns:xlink="http://www.w3.org/1999/xlink" content-type="dwc:verbatimCoordinates" xlink:type="simple"><named-content content-type="geo-json" specific-use="{&#34;type&#34;:&#34;Point&#34;,&#34;coordinates&#34;:[-43.587500,-19.956389]}" id="NCID0ELNAE" xlink:type="simple">19°57'23"S, 43°35'15"W</named-content></named-content>), Am. 28, 6♀, 10–21.III.2009, R. Andrade et al. leg. (<abbrev xmlns:xlink="http://www.w3.org/1999/xlink" xlink:title="Instituto Butantan, São Paulo" id="ABBRID0EQNAE" xlink:type="simple">IBSP</abbrev> 196176); Itabirito, Cave CPTM_14 (<named-content xmlns:xlink="http://www.w3.org/1999/xlink" content-type="dwc:verbatimCoordinates" xlink:type="simple"><named-content content-type="geo-json" specific-use="{&#34;type&#34;:&#34;Point&#34;,&#34;coordinates&#34;:[-43.898889,-20.116944]}" id="NCID0EXNAE" xlink:type="simple">20°7'1"S, 43°53'56"W</named-content></named-content>), Am. 22, 1♂ 2♀ 2 imm., 09.I.2013, M.P.A. de Oliveira leg. (<abbrev xmlns:xlink="http://www.w3.org/1999/xlink" xlink:title="Instituto Butantan, São Paulo" id="ABBRID0E3NAE" xlink:type="simple">IBSP</abbrev> 196177); Cave CPTM_15 (<named-content xmlns:xlink="http://www.w3.org/1999/xlink" content-type="dwc:verbatimCoordinates" xlink:type="simple"><named-content content-type="geo-json" specific-use="{&#34;type&#34;:&#34;Point&#34;,&#34;coordinates&#34;:[-43.898611,-20.116944]}" id="NCID0EDOAE" xlink:type="simple">20°7'1"S, 43°53'55"W</named-content></named-content>), Am. 12, 1♀ 5 imm., 09.I.2013, M.P.A. de Oliveira leg. (<abbrev xmlns:xlink="http://www.w3.org/1999/xlink" xlink:title="Instituto Butantan, São Paulo" id="ABBRID0EIOAE" xlink:type="simple">IBSP</abbrev> 196187); Cave CPTM_08 (<named-content xmlns:xlink="http://www.w3.org/1999/xlink" content-type="dwc:verbatimCoordinates" xlink:type="simple"><named-content content-type="geo-json" specific-use="{&#34;type&#34;:&#34;Point&#34;,&#34;coordinates&#34;:[-43.901389,-20.123611]}" id="NCID0EPOAE" xlink:type="simple">20°7'25"S, 43°54'5"W</named-content></named-content>), Am. 36, 2♀, 14.I.2013, M.P.A. de Oliveira leg. (<abbrev xmlns:xlink="http://www.w3.org/1999/xlink" xlink:title="Instituto Butantan, São Paulo" id="ABBRID0EUOAE" xlink:type="simple">IBSP</abbrev> 196188); Rio Acima, Cave VG-29 (<named-content xmlns:xlink="http://www.w3.org/1999/xlink" content-type="dwc:verbatimCoordinates" xlink:type="simple"><named-content content-type="geo-json" specific-use="{&#34;type&#34;:&#34;Point&#34;,&#34;coordinates&#34;:[-43.894444,-20.118056]}" id="NCID0E2OAE" xlink:type="simple">20°7'5"S, 43°53'40"W</named-content></named-content>), Am. 262, 1♀, 29.III–01.IV.2011, R. Andrade &amp; I. Cizauskas et al. leg. (<abbrev xmlns:xlink="http://www.w3.org/1999/xlink" xlink:title="Instituto Butantan, São Paulo" id="ABBRID0EAPAE" xlink:type="simple">IBSP</abbrev> 196180); <!--PageBreak-->Cave VG-27 (<named-content xmlns:xlink="http://www.w3.org/1999/xlink" content-type="dwc:verbatimCoordinates" xlink:type="simple"><named-content content-type="geo-json" specific-use="{&#34;type&#34;:&#34;Point&#34;,&#34;coordinates&#34;:[-43.898056,-20.116667]}" id="NCID0EJPAE" xlink:type="simple">20°7'0"S, 43°53'53"W</named-content></named-content>), Am. 88, 1♀, 29.III–01.IV.2011, R. Andrade &amp; I. Cizauskas et al. leg. (<abbrev xmlns:xlink="http://www.w3.org/1999/xlink" xlink:title="Instituto Butantan, São Paulo" id="ABBRID0EOPAE" xlink:type="simple">IBSP</abbrev> 196181); Cave VG-20, (<named-content xmlns:xlink="http://www.w3.org/1999/xlink" content-type="dwc:verbatimCoordinates" xlink:type="simple"><named-content content-type="geo-json" specific-use="{&#34;type&#34;:&#34;Point&#34;,&#34;coordinates&#34;:[-43.900833,-20.123056]}" id="NCID0EVPAE" xlink:type="simple">20°7'23"S, 43°54'3"W</named-content></named-content>), Am. 53, 2♀, 29.III–01.IV.2011, R. Andrade &amp; I. Cizauskas et al. leg. (<abbrev xmlns:xlink="http://www.w3.org/1999/xlink" xlink:title="Instituto Butantan, São Paulo" id="ABBRID0E1PAE" xlink:type="simple">IBSP</abbrev> 196182); Cave VG-27 (<named-content xmlns:xlink="http://www.w3.org/1999/xlink" content-type="dwc:verbatimCoordinates" xlink:type="simple"><named-content content-type="geo-json" specific-use="{&#34;type&#34;:&#34;Point&#34;,&#34;coordinates&#34;:[-43.898056,-20.116667]}" id="NCID0EBQAE" xlink:type="simple">20°7'0"S, 43°53'53"W</named-content></named-content>), Am. 250, 1♀, 2–10.VIII.2011, R. Andrade &amp; I. Cizauskas et al. leg. (<abbrev xmlns:xlink="http://www.w3.org/1999/xlink" xlink:title="Instituto Butantan, São Paulo" id="ABBRID0EGQAE" xlink:type="simple">IBSP</abbrev> 196183); Cave VG-27 (<named-content xmlns:xlink="http://www.w3.org/1999/xlink" content-type="dwc:verbatimCoordinates" xlink:type="simple"><named-content content-type="geo-json" specific-use="{&#34;type&#34;:&#34;Point&#34;,&#34;coordinates&#34;:[-43.898056,-20.116667]}" id="NCID0ENQAE" xlink:type="simple">20°7'0"S, 43°53'53"W</named-content></named-content>), Am. 249, 1♀, 2–10.VIII.2011, R. Andrade &amp; I. Cizauskas et al. leg. (<abbrev xmlns:xlink="http://www.w3.org/1999/xlink" xlink:title="Instituto Butantan, São Paulo" id="ABBRID0ESQAE" xlink:type="simple">IBSP</abbrev> 196184); Cave VG-27 (<named-content xmlns:xlink="http://www.w3.org/1999/xlink" content-type="dwc:verbatimCoordinates" xlink:type="simple"><named-content content-type="geo-json" specific-use="{&#34;type&#34;:&#34;Point&#34;,&#34;coordinates&#34;:[-43.898056,-20.116667]}" id="NCID0EZQAE" xlink:type="simple">20°7'0"S, 43°53'53"W</named-content></named-content>), Am. 247, 1♀, 2–10.VIII.2011, R. Andrade &amp; I. Cizauskas et al. (<abbrev xmlns:xlink="http://www.w3.org/1999/xlink" xlink:title="Instituto Butantan, São Paulo" id="ABBRID0E5QAE" xlink:type="simple">IBSP</abbrev> 196185); Cave VG-26 (<named-content xmlns:xlink="http://www.w3.org/1999/xlink" content-type="dwc:verbatimCoordinates" xlink:type="simple"><named-content content-type="geo-json" specific-use="{&#34;type&#34;:&#34;Point&#34;,&#34;coordinates&#34;:[-43.898333,-20.116667]}" id="NCID0EFRAE" xlink:type="simple">20°7'0"S, 43°53'54"W</named-content></named-content>), Am. 232, 2♀, 2–10.VIII.2011, R. Andrade &amp; I. Cizauskas et al. leg. (<abbrev xmlns:xlink="http://www.w3.org/1999/xlink" xlink:title="Instituto Butantan, São Paulo" id="ABBRID0EKRAE" xlink:type="simple">IBSP</abbrev> 196186); Cave VG-01 (<named-content xmlns:xlink="http://www.w3.org/1999/xlink" content-type="dwc:verbatimCoordinates" xlink:type="simple"><named-content content-type="geo-json" specific-use="{&#34;type&#34;:&#34;Point&#34;,&#34;coordinates&#34;:[-43.816667,-20.152500]}" id="NCID0ERRAE" xlink:type="simple">20°9'9"S, 43°49'0"W</named-content></named-content>), 1♂, 2–10.VIII.2011, I. Cizauskas leg. (<abbrev xmlns:xlink="http://www.w3.org/1999/xlink" xlink:title="Instituto Butantan, São Paulo" id="ABBRID0EWRAE" xlink:type="simple">IBSP</abbrev> 198496; MEV); Cave VG-01 (<named-content xmlns:xlink="http://www.w3.org/1999/xlink" content-type="dwc:verbatimCoordinates" xlink:type="simple"><named-content content-type="geo-json" specific-use="{&#34;type&#34;:&#34;Point&#34;,&#34;coordinates&#34;:[-43.816667,-20.152500]}" id="NCID0E4RAE" xlink:type="simple">20°9'9"S, 43°49'0"W</named-content></named-content>), Am. 01, 1♀, 29.III–01.V.2011 (<abbrev xmlns:xlink="http://www.w3.org/1999/xlink" xlink:title="Instituto Butantan, São Paulo" id="ABBRID0ECSAE" xlink:type="simple">IBSP</abbrev> 196197); Cave VG-01 (<named-content xmlns:xlink="http://www.w3.org/1999/xlink" content-type="dwc:verbatimCoordinates" xlink:type="simple"><named-content content-type="geo-json" specific-use="{&#34;type&#34;:&#34;Point&#34;,&#34;coordinates&#34;:[-43.816667,-20.152500]}" id="NCID0EJSAE" xlink:type="simple">20°9'9"S, 43°49'0"W</named-content></named-content>), Am. 02, 4♀, 29.III–01.V.2011 (<abbrev xmlns:xlink="http://www.w3.org/1999/xlink" xlink:title="Instituto Butantan, São Paulo" id="ABBRID0EOSAE" xlink:type="simple">IBSP</abbrev> 196199); Cave VG-01 (<named-content xmlns:xlink="http://www.w3.org/1999/xlink" content-type="dwc:verbatimCoordinates" xlink:type="simple"><named-content content-type="geo-json" specific-use="{&#34;type&#34;:&#34;Point&#34;,&#34;coordinates&#34;:[-43.816667,-20.152500]}" id="NCID0EVSAE" xlink:type="simple">20°9'9"S, 43°49'0"W</named-content></named-content>), Am. 153, 1♀, 29.III–01.V.2011 (<abbrev xmlns:xlink="http://www.w3.org/1999/xlink" xlink:title="Instituto Butantan, São Paulo" id="ABBRID0E1SAE" xlink:type="simple">IBSP</abbrev> 196200), all collected by R. Andrade &amp; I. Cizauskas et al.</p></tp:treatment-sec><tp:treatment-sec sec-type="etymology" id="SECID0E5SAE"><title>Etymology.</title><p>The specific epithet is a noun taken in apposition and refers to the type locality.</p></tp:treatment-sec><tp:treatment-sec sec-type="diagnosis" id="SECID0EDTAE"><title>Diagnosis.</title><p>Males of <italic><tp:taxon-name><tp:taxon-name-part taxon-name-part-type="genus" reg="Tonton">Tonton</tp:taxon-name-part><tp:taxon-name-part taxon-name-part-type="species" reg="itabirito">itabirito</tp:taxon-name-part></tp:taxon-name></italic> sp. n. resemble the males of the other species in the genus by the piriform bulb, but differ by the absence of eyes (Fig. <xref ref-type="fig" rid="F3">3A</xref>). Females are similar to <italic><tp:taxon-name><tp:taxon-name-part taxon-name-part-type="genus" reg="Tonton">T.</tp:taxon-name-part><tp:taxon-name-part taxon-name-part-type="species" reg="quiteria">quiteria</tp:taxon-name-part></tp:taxon-name></italic> sp. n. by the spermathecae with the thickened internal lobe (Fig. <xref ref-type="fig" rid="F11">11E</xref>), but differ by the uniform apex (Fig. <xref ref-type="fig" rid="F4">4E–F</xref>).</p><fig id="F3" position="float" orientation="portrait"><label>Figure 3.</label><caption><p><italic><tp:taxon-name><tp:taxon-name-part taxon-name-part-type="genus" reg="Tonton">Tonton</tp:taxon-name-part><tp:taxon-name-part taxon-name-part-type="species" reg="itabirito">itabirito</tp:taxon-name-part></tp:taxon-name></italic> sp. n. (male, Itabirito, Minas Gerais, <abbrev xmlns:xlink="http://www.w3.org/1999/xlink" xlink:title="Instituto Butantan, São Paulo" id="ABBRID0E5UAE" xlink:type="simple">IBSP</abbrev> 196177), <bold>A</bold> detail of cephalic area of carapace <bold>B</bold> palp, retrolateral view <bold>C</bold> serrula, lateral view <bold>D</bold> embolous tip, ventral view <bold>E</bold> palp, prolateral view; arrow indicates prolateral lobe (PL) <bold>F</bold> bulb, retrolateral view <bold>G</bold> chelicerae teeth, prolateral view. Scale bars: 100 μm (<bold>A</bold>); 100 μm (<bold>B</bold>); 20 μm (<bold>C</bold>); 10 μm (<bold>D</bold>); 100 μm (<bold>E</bold>); 50 μm (<bold>F</bold>); 30 μm (<bold>G</bold>).</p></caption><graphic xmlns:xlink="http://www.w3.org/1999/xlink" xlink:href="zookeys-814-001-g003.jpg" position="float" orientation="portrait" xlink:type="simple" id="oo_255401.jpg"/></fig><fig id="F4" position="float" orientation="portrait"><label>Figure 4.</label><caption><p><italic><tp:taxon-name><tp:taxon-name-part taxon-name-part-type="genus" reg="Tonton">Tonton</tp:taxon-name-part><tp:taxon-name-part taxon-name-part-type="species" reg="itabirito">itabirito</tp:taxon-name-part></tp:taxon-name></italic> sp. n., (female, Itabirito, Minas Gerais, <abbrev xmlns:xlink="http://www.w3.org/1999/xlink" xlink:title="Instituto Butantan, São Paulo" id="ABBRID0EWWAE" xlink:type="simple">IBSP</abbrev> 196177), <bold>A</bold> detail of cephalic area of carapace <bold>B</bold> serrula, lateral view <bold>C</bold> palpal claw, lateral view <bold>D</bold> tarsal claws, left leg I <bold>E, F</bold> female genitalia, dorsal view. Scale bars: 100 μm (<bold>A</bold>); 20 μm (<bold>B</bold>); 30 μm (<bold>C</bold>); 50 μm (<bold>D</bold>); 100 μm (<bold>E, F</bold>).</p></caption><graphic xmlns:xlink="http://www.w3.org/1999/xlink" xlink:href="zookeys-814-001-g004.jpg" position="float" orientation="portrait" xlink:type="simple" id="oo_255404.jpg"/></fig></tp:treatment-sec><tp:treatment-sec sec-type="description" id="SECID0ETXAE"><title>Description.</title><p><bold>Male (holotype).</bold> Coloration: carapace and legs whitish, abdomen yellowish. Eyes absence, strong ocular spot (Fig. <xref ref-type="fig" rid="F3">3A</xref>). Total length 1.98. Carapace 0.9 long, 0.68 wide. Abdomen 1.08 long. Fovea 0.12. Labium 0.13 long, 0.18 wide. Sternum 0.50 wide, 0.65 long. Serrula with three rows of teeth clumped in series (Fig. <xref ref-type="fig" rid="F3">3C</xref>). Palp: femur 0.53/ patella 0.23/ tibia 0.38/ tarsus 0.25/ total 1.39. Legs: I femur 0.76/ patella 0.34/ tibia 0.64/ metatarsus 0.42/ tarsus 0.34/ total 2.50; II 0.63/ 0.32/ 0.5/ 0.35/ 0.32/ 2.12; III 0.65/ 0.29/ 0.45/ 0.5/ 0.39/ 2.28; IV 0.82/ 0.33/ 0.62/ 0.64/ 0.46/ 2.87. Leg formula 4132. Spination: palp: tarsus d4ap; leg I patella v1, tibia v2-2ap, metatarsus v1-2ap; II patella v2, tibia v2-3ap, r1, metatarsus v2-3ap, p1; III patella v2, p1, r1, tibia d2-2ap, p2, r3, metatarsus d2, v3-3ap, p2, r2; IV patella p1, r1, tibia d2, v1-3ap, p2, r3, metatarsus d2, v3ap, p1, r1. Tibia I with two or three apical ventral spines. Palpal tibia two or three times the size of cymbium, with distal area of bulb resting in a ventral depression. Cymbium as long as wide with a short prolateral lobe (Fig. <xref ref-type="fig" rid="F3">3E</xref>), with four apical spines (Fig. <xref ref-type="fig" rid="F3">3B, E</xref>). Bulb piriform, embolus with the same size of tegulum, with discrete median sinuosity, apex of embolus slightly rounded (Fig. <xref ref-type="fig" rid="F3">3B, D–F</xref>). PLS: basal, medial and apical segments, 0.24, 0.18, 0.23 long.</p><p><bold>Female (Paratype).</bold> Coloration as in male. Eyes and strong ocular spot as in male (Fig. <xref ref-type="fig" rid="F4">4A</xref>). Total length 2.03. Carapace 0.82 long, 0.58 wide. Abdomen 1.20 long. Fovea 0.12. Labium 0.05 long, 0.13 wide. Sternum 0.40 wide, 0.55 long. Serrula with four rows of teeth clumped in series (Fig. <xref ref-type="fig" rid="F4">4B</xref>). Palp: femur 0.46/ patella 0.24/ tibia 0.29/ tarsus 0.33/ total 1.32; leg I femur 0.65/ patella 0.3/ tibia 0.43/ metatarsus 0.34/ tarsus 0.27/ total 1.99; II 0.48/ 0.25/ 0.3/ 0.26/ 0.25/ 1.54; III 0.46/ 0.24/ 0.3/ 0.25/ 0.29/ 1.54; IV 0.58/ 0.26/ 0.43/ 0.41/ 0.37/ 2.05. Leg formula 4123. Spination: leg III tibia r1, metatarsus d2, p1, r1; IV tibia v2, p2, r2, metatarsus v2-2ap, p1, r1. <!--PageBreak-->Genitalia with two bilobed spermathecae, internal lobe thickened with rounded and uniform apex, external lobe short and wide, glands in both lobes, scattered irregularly and enlarged genitalia basis, (Fig. <xref ref-type="fig" rid="F4">4E, F</xref>). PLS: basal, medial and apical segments, 0.47, 0.63, 0.47 long.</p><!--PageBreak--></tp:treatment-sec><tp:treatment-sec sec-type="natural history" id="SECID0ECZAE"><title>Natural history.</title><p><italic><tp:taxon-name><tp:taxon-name-part taxon-name-part-type="genus" reg="Tonton">Tonton</tp:taxon-name-part><tp:taxon-name-part taxon-name-part-type="species" reg="itabirito">itabirito</tp:taxon-name-part></tp:taxon-name></italic> sp. n. is the only anophthalmic troglobite species here described. The specimens were collected mainly in iron caves in the Quadrilátero Ferrífero Iron Region, in deep regions on the cave floor.</p></tp:treatment-sec><tp:treatment-sec sec-type="distribution" id="SECID0ETZAE"><title>Distribution.</title><p>In the cities of the Rio Acima, Itabirito, Barão do Cocais, in the state of Minas Gerais (Fig. <xref ref-type="fig" rid="F13">13</xref>).</p></tp:treatment-sec><tp:treatment-sec><!--Section generated to contain objects referenced in tp:taxon-treatment.--><fig id="F13" position="float" orientation="portrait"><label>Figure 13.</label><caption><p><italic><tp:taxon-name><tp:taxon-name-part taxon-name-part-type="genus" reg="Tonton">Tonton</tp:taxon-name-part><tp:taxon-name-part taxon-name-part-type="species" reg="itabirito">itabirito</tp:taxon-name-part></tp:taxon-name></italic> sp. n. <bold>A</bold> silk shelter with single opening <bold>B</bold> Female, dorsal view, from Cave VG-01, Itabirito, Minas Gerais, Brazil.</p></caption><graphic xmlns:xlink="http://www.w3.org/1999/xlink" xlink:href="zookeys-814-001-g013.jpg" position="float" orientation="portrait" xlink:type="simple" id="oo_255417.jpg"/></fig><fig id="F11" position="float" orientation="portrait"><label>Figure 11.</label><caption><p><italic><tp:taxon-name><tp:taxon-name-part taxon-name-part-type="genus" reg="Tonton">Tonton</tp:taxon-name-part><tp:taxon-name-part taxon-name-part-type="species" reg="quiteria">quiteria</tp:taxon-name-part></tp:taxon-name></italic> sp. n., (male and female, Santa Quitéria do Maranhão, Maranhão, <abbrev xmlns:xlink="http://www.w3.org/1999/xlink" xlink:title="Instituto Butantan, São Paulo" id="ABBRID0EITAI" xlink:type="simple">IBSP</abbrev> 198550, male, <abbrev xmlns:xlink="http://www.w3.org/1999/xlink" xlink:title="Instituto Butantan, São Paulo" id="ABBRID0EMTAI" xlink:type="simple">IBSP</abbrev> 198545, female), <bold>A</bold> eyes, dorsal view <bold>B</bold> serrula, lateral view <bold>C</bold> bulb, prolateral view <bold>D</bold> embolous tip <bold>E</bold> female genitalia <bold>F</bold> bulb, retrolateral view. Scale bars: 50 μm (<bold>A</bold>); 30 μm (<bold>B</bold>); 100 μm (<bold>C</bold>); 10 μm (<bold>D</bold>); 100 μm (<bold>E, F</bold>).</p></caption><graphic xmlns:xlink="http://www.w3.org/1999/xlink" xlink:href="zookeys-814-001-g011.jpg" position="float" orientation="portrait" xlink:type="simple" id="oo_255414.jpg"/></fig></tp:treatment-sec></tp:taxon-treatment>
