# Supplementary material for: A new genus of Micromygalinae (Araneae, Microstigmatidae) from Brazil, with transfer of Masteriaemboaba Pedroso, Baptista & Bertani, 2015 and description of six new species
Source: Zookeys. 2019 Jan 8;(814):1–32. doi: 10.3897/zookeys.814.29906 (PMC6333731; doi:10.3897/zookeys.814.29906)
Supplement: XML Treatment for Tonton queca [file zookeys.814.29906-treatment3.xml]

<!DOCTYPE tp:taxon-treatment
  PUBLIC "-//TaxonX//DTD Taxonomic Treatment Publishing DTD v0 20100105//EN" "tax-treatment-NSO.dtd">
<tp:taxon-treatment xmlns:tp="http://www.plazi.org/taxpub"><tp:treatment-meta><kwd-group><label>Taxon classification</label><kwd><named-content xmlns:xlink="http://www.w3.org/1999/xlink" content-type="kingdom">Animalia</named-content></kwd><kwd><named-content xmlns:xlink="http://www.w3.org/1999/xlink" content-type="order">Araneae</named-content></kwd><kwd><named-content xmlns:xlink="http://www.w3.org/1999/xlink" content-type="family">Microstigmatidae</named-content></kwd></kwd-group><mixed-citation publication-type="journal"><person-group><name><surname>Passanha</surname><given-names>Victor</given-names></name><name><surname>Cizauskas</surname><given-names>Igor</given-names></name><name><surname>Brescovit</surname><given-names>Antonio D.</given-names></name></person-group><article-title>A new genus of <tp:taxon-name><tp:taxon-name-part taxon-name-part-type="subfamily">Micromygalinae</tp:taxon-name-part></tp:taxon-name> (<tp:taxon-name><tp:taxon-name-part taxon-name-part-type="order">Araneae</tp:taxon-name-part></tp:taxon-name>, <tp:taxon-name><tp:taxon-name-part taxon-name-part-type="family">Microstigmatidae</tp:taxon-name-part></tp:taxon-name>) from Brazil, with transfer of <italic><tp:taxon-name><tp:taxon-name-part taxon-name-part-type="genus" reg="Masteria">Masteria</tp:taxon-name-part><tp:taxon-name-part taxon-name-part-type="species" reg="emboaba">emboaba</tp:taxon-name-part></tp:taxon-name></italic> Pedroso, Baptista &amp; Bertani, 2015 and description of six new species</article-title><source>Zookeys</source><day>8</day><month>1</month><year>2019</year><volume>2019</volume><issue>814</issue><fpage>1</fpage><lpage>32</lpage><pub-id pub-id-type="doi">10.3897/zookeys.814.29906</pub-id></mixed-citation></tp:treatment-meta><tp:nomenclature><tp:taxon-name>
                <tp:taxon-name-part taxon-name-part-type="genus" reg="Tonton">Tonton</tp:taxon-name-part>
                <tp:taxon-name-part taxon-name-part-type="species" reg="queca">queca</tp:taxon-name-part>
                <object-id xmlns:xlink="http://www.w3.org/1999/xlink" content-type="zoobank" xlink:type="simple">http://zoobank.org/B65A7DE9-5279-4C22-A811-F7866ACB14EA</object-id>
              </tp:taxon-name><tp:taxon-status xmlns:xlink="http://www.w3.org/1999/xlink" xlink:type="simple">sp. n.</tp:taxon-status><xref ref-type="fig" rid="F5">Figures 5</xref><xref ref-type="fig" rid="F6">, 6</xref><xref ref-type="fig" rid="F13">, 13</xref><!--PageBreak--></tp:nomenclature><tp:treatment-sec sec-type="Types" id="SECID0ES2AE"><title>Types.</title><p>Holotype male and paratype female from Nova Lima, Cave MS-150 (<named-content xmlns:xlink="http://www.w3.org/1999/xlink" content-type="dwc:verbatimCoordinates" xlink:type="simple"><named-content content-type="geo-json" specific-use="{&#34;type&#34;:&#34;Point&#34;,&#34;coordinates&#34;:[-43.966944,-20.201667]}" id="NCID0E22AE" xlink:type="simple">20°12'6"S, 43°58'1"W</named-content></named-content>), Am. 66, 1♂ 1♀, 28.X.2005, R.L. Ferreira leg., deposited in <abbrev xmlns:xlink="http://www.w3.org/1999/xlink" xlink:title="Instituto Butantan, São Paulo" id="ABBRID0EA3AE" xlink:type="simple">IBSP</abbrev> 198537.</p></tp:treatment-sec><tp:treatment-sec sec-type="material" id="SECID0EE3AE"><title>Other material examined.</title><p>BRAZIL. <bold>Minas Gerais</bold>: Itabirito, Cave VL-23 (<named-content xmlns:xlink="http://www.w3.org/1999/xlink" content-type="dwc:verbatimCoordinates" xlink:type="simple"><named-content content-type="geo-json" specific-use="{&#34;type&#34;:&#34;Point&#34;,&#34;coordinates&#34;:[-43.933611,-20.336111]}" id="NCID0EP3AE" xlink:type="simple">20°20'10"S, 43°56'1"W</named-content></named-content>), Am. 149, 1♂ 3 imm., 3–20.XI.2007, R. Andrade leg. (<abbrev xmlns:xlink="http://www.w3.org/1999/xlink" xlink:title="Instituto Butantan, São Paulo" id="ABBRID0EU3AE" xlink:type="simple">IBSP</abbrev> 97956; pictures); Cave VL-12 (<named-content xmlns:xlink="http://www.w3.org/1999/xlink" content-type="dwc:verbatimCoordinates" xlink:type="simple"><named-content content-type="geo-json" specific-use="{&#34;type&#34;:&#34;Point&#34;,&#34;coordinates&#34;:[-43.946667,-20.296389]}" id="NCID0E23AE" xlink:type="simple">20°17'47"S, 43°56'48"W</named-content></named-content>), Am. 119, 3♀, 3–20.XI.2007, R. Andrade leg. (<abbrev xmlns:xlink="http://www.w3.org/1999/xlink" xlink:title="Instituto Butantan, São Paulo" id="ABBRID0EA4AE" xlink:type="simple">IBSP</abbrev> 97963, pictures); Cave VL-25 (<named-content xmlns:xlink="http://www.w3.org/1999/xlink" content-type="dwc:verbatimCoordinates" xlink:type="simple"><named-content content-type="geo-json" specific-use="{&#34;type&#34;:&#34;Point&#34;,&#34;coordinates&#34;:[-43.934722,-20.335833]}" id="NCID0EH4AE" xlink:type="simple">20°20'9"S, 43°56'5"W</named-content></named-content>), Am. 142, 5♀ 1 imm., 3–20.XI.2007, R. Andrade leg. (<abbrev xmlns:xlink="http://www.w3.org/1999/xlink" xlink:title="Instituto Butantan, São Paulo" id="ABBRID0EM4AE" xlink:type="simple">IBSP</abbrev> 97955); Cave VL-35 (<named-content xmlns:xlink="http://www.w3.org/1999/xlink" content-type="dwc:verbatimCoordinates" xlink:type="simple"><named-content content-type="geo-json" specific-use="{&#34;type&#34;:&#34;Point&#34;,&#34;coordinates&#34;:[-43.942500,-20.308056]}" id="NCID0ET4AE" xlink:type="simple">20°18'29"S, 43°56'33"W</named-content></named-content>), Am. 161, 1♀, 3–20.XI.2007, R. Andrade leg. (<abbrev xmlns:xlink="http://www.w3.org/1999/xlink" xlink:title="Instituto Butantan, São Paulo" id="ABBRID0EY4AE" xlink:type="simple">IBSP</abbrev> 97945); Mina do Pico, Cave (<named-content xmlns:xlink="http://www.w3.org/1999/xlink" content-type="dwc:verbatimCoordinates" xlink:type="simple"><named-content content-type="geo-json" specific-use="{&#34;type&#34;:&#34;Point&#34;,&#34;coordinates&#34;:[-43.882222,-20.220833]}" id="NCID0E64AE" xlink:type="simple">20°13'15"S, 43°52'56"W</named-content></named-content>), Am. 34, 1♀, 31.V.2013, BioEspeleo Cons. Amb. leg. (<abbrev xmlns:xlink="http://www.w3.org/1999/xlink" xlink:title="Instituto Butantan, São Paulo" id="ABBRID0EE5AE" xlink:type="simple">IBSP</abbrev> 196191), external collect, in the forest; Mina do Pico Cave (<named-content xmlns:xlink="http://www.w3.org/1999/xlink" content-type="dwc:verbatimCoordinates" xlink:type="simple"><named-content content-type="geo-json" specific-use="{&#34;type&#34;:&#34;Point&#34;,&#34;coordinates&#34;:[-43.882222,-20.220833]}" id="NCID0EL5AE" xlink:type="simple">20°13'15"S, 43°52'56"W</named-content></named-content>), Am. 33, 5♀ 5 imm., 10.VI.2013, BioEspeleo Cons. Amb. leg. (<abbrev xmlns:xlink="http://www.w3.org/1999/xlink" xlink:title="Instituto Butantan, São Paulo" id="ABBRID0EQ5AE" xlink:type="simple">IBSP</abbrev> 196191), external collect, in the forest; Mina do Pico Cave (<named-content xmlns:xlink="http://www.w3.org/1999/xlink" content-type="dwc:verbatimCoordinates" xlink:type="simple"><named-content content-type="geo-json" specific-use="{&#34;type&#34;:&#34;Point&#34;,&#34;coordinates&#34;:[-43.882222,-20.220833]}" id="NCID0EX5AE" xlink:type="simple">20°13'15"S, 43°52'56"W</named-content></named-content>), Am. 28, 2♀, 05.VI.2013, BioEspeleo Cons. Amb. leg. (<abbrev xmlns:xlink="http://www.w3.org/1999/xlink" xlink:title="Instituto Butantan, São Paulo" id="ABBRID0E35AE" xlink:type="simple">IBSP</abbrev> 196191), external collect, in the forest; Mina do Pico Cave (<named-content xmlns:xlink="http://www.w3.org/1999/xlink" content-type="dwc:verbatimCoordinates" xlink:type="simple"><named-content content-type="geo-json" specific-use="{&#34;type&#34;:&#34;Point&#34;,&#34;coordinates&#34;:[-43.882222,-20.220833]}" id="NCID0ED6AE" xlink:type="simple">20°13'15"S, 43°52'56"W</named-content></named-content>), Am. 30, 1♀ 1 imm., 5.VI.2013, BioEspeleo Cons. Amb. leg. (<abbrev xmlns:xlink="http://www.w3.org/1999/xlink" xlink:title="Instituto Butantan, São Paulo" id="ABBRID0EI6AE" xlink:type="simple">IBSP</abbrev> 196191), external collect, in the forest; Itabirito, Cave MP-004 (<named-content xmlns:xlink="http://www.w3.org/1999/xlink" content-type="dwc:verbatimCoordinates" xlink:type="simple"><named-content content-type="geo-json" specific-use="{&#34;type&#34;:&#34;Point&#34;,&#34;coordinates&#34;:[-43.853611,-20.222778]}" id="NCID0EP6AE" xlink:type="simple">20°13'22"S, 43°51'13"W</named-content></named-content>), Am. 64, 1♀, 31.VIII.2005, (<abbrev xmlns:xlink="http://www.w3.org/1999/xlink" xlink:title="Instituto Butantan, São Paulo" id="ABBRID0EU6AE" xlink:type="simple">IBSP</abbrev> 198533); Cave MP-008 (<named-content xmlns:xlink="http://www.w3.org/1999/xlink" content-type="dwc:verbatimCoordinates" xlink:type="simple"><named-content content-type="geo-json" specific-use="{&#34;type&#34;:&#34;Point&#34;,&#34;coordinates&#34;:[-43.853333,-20.210833]}" id="NCID0E26AE" xlink:type="simple">20°12'39"S, 43°51'12"W</named-content></named-content>), Am. 63, 5♀, 08.IX.2005 (<abbrev xmlns:xlink="http://www.w3.org/1999/xlink" xlink:title="Instituto Butantan, São Paulo" id="ABBRID0EBAAG" xlink:type="simple">IBSP</abbrev> 198538); Cave MP-009 (<named-content xmlns:xlink="http://www.w3.org/1999/xlink" content-type="dwc:verbatimCoordinates" xlink:type="simple"><named-content content-type="geo-json" specific-use="{&#34;type&#34;:&#34;Point&#34;,&#34;coordinates&#34;:[-43.854167,-20.210833]}" id="NCID0EIAAG" xlink:type="simple">20°12'39"S, 43°51'15"W</named-content></named-content>), Am. 65, 1♀, 01.IX.2005 (<abbrev xmlns:xlink="http://www.w3.org/1999/xlink" xlink:title="Instituto Butantan, São Paulo" id="ABBRID0ENAAG" xlink:type="simple">IBSP</abbrev> 198539); Cave MP-014 (<named-content xmlns:xlink="http://www.w3.org/1999/xlink" content-type="dwc:verbatimCoordinates" xlink:type="simple"><named-content content-type="geo-json" specific-use="{&#34;type&#34;:&#34;Point&#34;,&#34;coordinates&#34;:[-43.863056,-20.228056]}" id="NCID0EUAAG" xlink:type="simple">20°13'41"S, 43°51'47"W</named-content></named-content>), Am. 67, 1♀, 30.VIII.2005 (<abbrev xmlns:xlink="http://www.w3.org/1999/xlink" xlink:title="Instituto Butantan, São Paulo" id="ABBRID0EZAAG" xlink:type="simple">IBSP</abbrev> 198540); Cave MP-005 (<named-content xmlns:xlink="http://www.w3.org/1999/xlink" content-type="dwc:verbatimCoordinates" xlink:type="simple"><named-content content-type="geo-json" specific-use="{&#34;type&#34;:&#34;Point&#34;,&#34;coordinates&#34;:[-43.853889,-20.222500]}" id="NCID0EABAG" xlink:type="simple">20°13'21"S, 43°51'14"W</named-content></named-content>), Am. 60, 1♀, 01.IX.2005 (<abbrev xmlns:xlink="http://www.w3.org/1999/xlink" xlink:title="Instituto Butantan, São Paulo" id="ABBRID0EFBAG" xlink:type="simple">IBSP</abbrev> 198541); Cave MP-007 (<named-content xmlns:xlink="http://www.w3.org/1999/xlink" content-type="dwc:verbatimCoordinates" xlink:type="simple"><named-content content-type="geo-json" specific-use="{&#34;type&#34;:&#34;Point&#34;,&#34;coordinates&#34;:[-43.853333,-20.211389]}" id="NCID0EMBAG" xlink:type="simple">20°12'41"S, 43°51'12"W</named-content></named-content>), Am. 69, 1♀, 01.IX.2005 (<abbrev xmlns:xlink="http://www.w3.org/1999/xlink" xlink:title="Instituto Butantan, São Paulo" id="ABBRID0ERBAG" xlink:type="simple">IBSP</abbrev> 198542); Cave MP-011 (<named-content xmlns:xlink="http://www.w3.org/1999/xlink" content-type="dwc:verbatimCoordinates" xlink:type="simple"><named-content content-type="geo-json" specific-use="{&#34;type&#34;:&#34;Point&#34;,&#34;coordinates&#34;:[-43.857222,-20.217778]}" id="NCID0EYBAG" xlink:type="simple">20°13'4"S, 43°51'26"W</named-content></named-content>), Am. 68, 2♀, 07.IX.2005 (<abbrev xmlns:xlink="http://www.w3.org/1999/xlink" xlink:title="Instituto Butantan, São Paulo" id="ABBRID0E4BAG" xlink:type="simple">IBSP</abbrev> 198543), all collected by R.L. Ferreira; Rio Acima, Cave VG-02 (<named-content xmlns:xlink="http://www.w3.org/1999/xlink" content-type="dwc:verbatimCoordinates" xlink:type="simple"><named-content content-type="geo-json" specific-use="{&#34;type&#34;:&#34;Point&#34;,&#34;coordinates&#34;:[-43.818889,-20.158056]}" id="NCID0EECAG" xlink:type="simple">20°9'29"S, 43°49'8"W</named-content></named-content>), Am. 04, 1♀, 29.III–01.V.2011, R. Andrade &amp; I. Cizauskas et al. leg. (<abbrev xmlns:xlink="http://www.w3.org/1999/xlink" xlink:title="Instituto Butantan, São Paulo" id="ABBRID0EJCAG" xlink:type="simple">IBSP</abbrev> 196195); Cave VG-02 (<named-content xmlns:xlink="http://www.w3.org/1999/xlink" content-type="dwc:verbatimCoordinates" xlink:type="simple"><named-content content-type="geo-json" specific-use="{&#34;type&#34;:&#34;Point&#34;,&#34;coordinates&#34;:[-43.818889,-20.158056]}" id="NCID0EQCAG" xlink:type="simple">20°9'29"S, 43°49'8"W</named-content></named-content>), Am. 157, 1 ♀, 29.III–01.V.2011, R. Andrade &amp; I. Cizauskas et al. leg. (<abbrev xmlns:xlink="http://www.w3.org/1999/xlink" xlink:title="Instituto Butantan, São Paulo" id="ABBRID0EVCAG" xlink:type="simple">IBSP</abbrev> 196196); Cave VG-20 (<named-content xmlns:xlink="http://www.w3.org/1999/xlink" content-type="dwc:verbatimCoordinates" xlink:type="simple"><named-content content-type="geo-json" specific-use="{&#34;type&#34;:&#34;Point&#34;,&#34;coordinates&#34;:[-43.900833,-20.123056]}" id="NCID0E3CAG" xlink:type="simple">20°7'23"S, 43°54'3"W</named-content></named-content>), Am. 212, 1♀, 29.III–01.V.2011 (<abbrev xmlns:xlink="http://www.w3.org/1999/xlink" xlink:title="Instituto Butantan, São Paulo" id="ABBRID0EBDAG" xlink:type="simple">IBSP</abbrev> 196198); Cave VG-20 (<named-content xmlns:xlink="http://www.w3.org/1999/xlink" content-type="dwc:verbatimCoordinates" xlink:type="simple"><named-content content-type="geo-json" specific-use="{&#34;type&#34;:&#34;Point&#34;,&#34;coordinates&#34;:[-43.900833,-20.123056]}" id="NCID0EIDAG" xlink:type="simple">20°7'23"S, 43°54'3"W</named-content></named-content>), Am. 58, 2♀, 29.III–01.V.2011 (<abbrev xmlns:xlink="http://www.w3.org/1999/xlink" xlink:title="Instituto Butantan, São Paulo" id="ABBRID0ENDAG" xlink:type="simple">IBSP</abbrev> 196201); Cave VG-05 (<named-content xmlns:xlink="http://www.w3.org/1999/xlink" content-type="dwc:verbatimCoordinates" xlink:type="simple"><named-content content-type="geo-json" specific-use="{&#34;type&#34;:&#34;Point&#34;,&#34;coordinates&#34;:[-43.886111,-20.101389]}" id="NCID0EUDAG" xlink:type="simple">20°6'5"S, 43°53'10"W</named-content></named-content>), Am. 164, 2♀, 29.III–01.V.2011 (<abbrev xmlns:xlink="http://www.w3.org/1999/xlink" xlink:title="Instituto Butantan, São Paulo" id="ABBRID0EZDAG" xlink:type="simple">IBSP</abbrev> 196202); Cave VG-05 (<named-content xmlns:xlink="http://www.w3.org/1999/xlink" content-type="dwc:verbatimCoordinates" xlink:type="simple"><named-content content-type="geo-json" specific-use="{&#34;type&#34;:&#34;Point&#34;,&#34;coordinates&#34;:[-43.886111,-20.101389]}" id="NCID0EAEAG" xlink:type="simple">20°6'5"S, 43°53'10"W</named-content></named-content>), Am. 14, 1♀, 29.III–01.V.2011 (<abbrev xmlns:xlink="http://www.w3.org/1999/xlink" xlink:title="Instituto Butantan, São Paulo" id="ABBRID0EFEAG" xlink:type="simple">IBSP</abbrev> 196203); Cave VG-29 (<named-content xmlns:xlink="http://www.w3.org/1999/xlink" content-type="dwc:verbatimCoordinates" xlink:type="simple"><named-content content-type="geo-json" specific-use="{&#34;type&#34;:&#34;Point&#34;,&#34;coordinates&#34;:[-43.894444,-20.118056]}" id="NCID0EMEAG" xlink:type="simple">20°7'5"S, 43°53'40"W</named-content></named-content>). Am. 262, 1♀, 29.III–01.V.2011 (<abbrev xmlns:xlink="http://www.w3.org/1999/xlink" xlink:title="Instituto Butantan, São Paulo" id="ABBRID0EREAG" xlink:type="simple">IBSP</abbrev> 196204); Cave VG-06 (<named-content xmlns:xlink="http://www.w3.org/1999/xlink" content-type="dwc:verbatimCoordinates" xlink:type="simple"><named-content content-type="geo-json" specific-use="{&#34;type&#34;:&#34;Point&#34;,&#34;coordinates&#34;:[-43.818889,-20.158333]}" id="NCID0EYEAG" xlink:type="simple">20°9'30"S, 43°49'8"W</named-content></named-content>), Am. 06, 4♀, 29.III–01.V.2011 (<abbrev xmlns:xlink="http://www.w3.org/1999/xlink" xlink:title="Instituto Butantan, São Paulo" id="ABBRID0E4EAG" xlink:type="simple">IBSP</abbrev> 196205), <!--PageBreak--><!--PageBreak-->all collected by R. Andrade &amp; I. Cizauskas et al. leg.; Nova Lima, Cave MS-150 (<named-content xmlns:xlink="http://www.w3.org/1999/xlink" content-type="dwc:verbatimCoordinates" xlink:type="simple"><named-content content-type="geo-json" specific-use="{&#34;type&#34;:&#34;Point&#34;,&#34;coordinates&#34;:[-43.966944,-20.201667]}" id="NCID0EHFAG" xlink:type="simple">20°12'6"S, 43°58'1"W</named-content></named-content>), Am. 62, 1♀ 1 imm., 04.II.2005, (<abbrev xmlns:xlink="http://www.w3.org/1999/xlink" xlink:title="Instituto Butantan, São Paulo" id="ABBRID0EMFAG" xlink:type="simple">IBSP</abbrev> 198534); Cave MS-150 (<named-content xmlns:xlink="http://www.w3.org/1999/xlink" content-type="dwc:verbatimCoordinates" xlink:type="simple"><named-content content-type="geo-json" specific-use="{&#34;type&#34;:&#34;Point&#34;,&#34;coordinates&#34;:[-43.966944,-20.201667]}" id="NCID0ETFAG" xlink:type="simple">20°12'6"S, 43°58'1"W</named-content></named-content>), Am. 66, 1♂ 5♀ 3 imm., 28.X.2005 (<abbrev xmlns:xlink="http://www.w3.org/1999/xlink" xlink:title="Instituto Butantan, São Paulo" id="ABBRID0EYFAG" xlink:type="simple">IBSP</abbrev> 198535); Cave MS-150 (<named-content xmlns:xlink="http://www.w3.org/1999/xlink" content-type="dwc:verbatimCoordinates" xlink:type="simple"><named-content content-type="geo-json" specific-use="{&#34;type&#34;:&#34;Point&#34;,&#34;coordinates&#34;:[-43.966944,-20.201667]}" id="NCID0E6FAG" xlink:type="simple">20°12'6"S, 43°58'1"W</named-content></named-content>), Am. 66, 1♂, 28.X.2005 (<abbrev xmlns:xlink="http://www.w3.org/1999/xlink" xlink:title="Instituto Butantan, São Paulo" id="ABBRID0EEGAG" xlink:type="simple">IBSP</abbrev> 198536; SEM), all collected by R.L. Ferreira; Igarapé, Morro do Ipe, Cave_01 (<named-content xmlns:xlink="http://www.w3.org/1999/xlink" content-type="dwc:verbatimCoordinates" xlink:type="simple"><named-content content-type="geo-json" specific-use="{&#34;type&#34;:&#34;Point&#34;,&#34;coordinates&#34;:[-46.195556,-20.107222]}" id="NCID0ELGAG" xlink:type="simple">20°6'26"S, 46°11'44"W</named-content></named-content>), Am. 27, 1♀, 23.I.2018, BioEspeleo Cons. Amb. leg. (<abbrev xmlns:xlink="http://www.w3.org/1999/xlink" xlink:title="Instituto Butantan, São Paulo" id="ABBRID0EQGAG" xlink:type="simple">IBSP</abbrev> 198544).</p></tp:treatment-sec><tp:treatment-sec sec-type="etymology" id="SECID0EUGAG"><title>Etymology.</title><p>The specific name refers to <tp:taxon-name><tp:taxon-name-part taxon-name-part-type="genus" reg="Tonton"/><tp:taxon-name-part taxon-name-part-type="species" reg="queca">queca</tp:taxon-name-part></tp:taxon-name>, a cake of English origin, brought to Nova Lima at the time of gold exploration. It became part of the traditional cuisine, as a dessert in the Christmas period and today considered a material good of the municipality.</p></tp:treatment-sec><tp:treatment-sec sec-type="diagnosis" id="SECID0EDHAG"><title>Diagnosis.</title><p>Specimens of the <italic><tp:taxon-name><tp:taxon-name-part taxon-name-part-type="genus" reg="Tonton">T.</tp:taxon-name-part><tp:taxon-name-part taxon-name-part-type="species" reg="queca">queca</tp:taxon-name-part></tp:taxon-name></italic> sp. n. can be distinguished from other species by the oval bulb and slender embolus with micro-basal projections (Fig. <xref ref-type="fig" rid="F5">5B, D</xref>). Females resemble <italic><tp:taxon-name><tp:taxon-name-part taxon-name-part-type="genus" reg="Tonton">T.</tp:taxon-name-part><tp:taxon-name-part taxon-name-part-type="species" reg="sapalo">sapalo</tp:taxon-name-part></tp:taxon-name></italic> sp. n. by having a spermathecae with narrow duct of the internal lobe and rounded apex (Fig. <xref ref-type="fig" rid="F9">9H</xref>), but differ by the larger base and distinct setae in all internal lobe ducts (Fig. <xref ref-type="fig" rid="F6">6D</xref>).</p><fig id="F5" position="float" orientation="portrait"><label>Figure 5.</label><caption><p><italic><tp:taxon-name><tp:taxon-name-part taxon-name-part-type="genus" reg="Tonton">Tonton</tp:taxon-name-part><tp:taxon-name-part taxon-name-part-type="species" reg="queca">queca</tp:taxon-name-part></tp:taxon-name></italic> sp. n. (male, Itabirito, Minas Gerais, <abbrev xmlns:xlink="http://www.w3.org/1999/xlink" xlink:title="Instituto Butantan, São Paulo" id="ABBRID0E5IAG" xlink:type="simple">IBSP</abbrev> 97956), <bold>A</bold> eyes, dorsal view <bold>B</bold> palp, retrolateral view <bold>C</bold> serrula, lateral view <bold>D</bold> embolous base, ventral view <bold>E</bold> palp, prolateral view (arrows indicate row of setae) <bold>F</bold> embolous tip, ventral view. Scale bars: 100 μm (<bold>A</bold>); 100 μm (<bold>B</bold>); 20 μm (<bold>C</bold>); 10 μm (<bold>D</bold>); 200 μm (<bold>E</bold>); 10 μm (<bold>F</bold>).</p></caption><graphic xmlns:xlink="http://www.w3.org/1999/xlink" xlink:href="zookeys-814-001-g005.jpg" position="float" orientation="portrait" xlink:type="simple" id="oo_255405.jpg"/></fig><fig id="F6" position="float" orientation="portrait"><label>Figure 6.</label><caption><p><italic><tp:taxon-name><tp:taxon-name-part taxon-name-part-type="genus" reg="Tonton">Tonton</tp:taxon-name-part><tp:taxon-name-part taxon-name-part-type="species" reg="queca">queca</tp:taxon-name-part></tp:taxon-name></italic> sp. n. (female, Itabirito, Minas Gerais, <abbrev xmlns:xlink="http://www.w3.org/1999/xlink" xlink:title="Instituto Butantan, São Paulo" id="ABBRID0ESKAG" xlink:type="simple">IBSP</abbrev> 97963), <bold>A</bold> eyes, dorsal view <bold>B</bold> serrula, lateral view <bold>C</bold> palpal claw, prolateral view <bold>D</bold> female genitalia, dorsal view. Scale bars: 100 μm (<bold>A</bold>); 50 μm (<bold>B, C</bold>); 10 μm (<bold>D</bold>).</p></caption><graphic xmlns:xlink="http://www.w3.org/1999/xlink" xlink:href="zookeys-814-001-g006.jpg" position="float" orientation="portrait" xlink:type="simple" id="oo_255406.jpg"/></fig></tp:treatment-sec><tp:treatment-sec sec-type="description" id="SECID0EJLAG"><title>Description.</title><p><bold>Male (holotype).</bold> Coloration: carapace in dorsal and ventral view, and legs whitish, abdomen yellowish. Total length 1.95. Carapace 0.95 long, 0.65 wide. Abdomen 1.0 long. Fovea 0.13. Clypeus 0.03. Eyes: six, the lateral eyes are vestigial, PME 0.02, lateral eyes are not visible to be measured (Fig. <xref ref-type="fig" rid="F5">5A</xref>). Labium 0.1 long, 0.15 wide. Sternum 0.45 wide, 0.58 long. Serrula with 5–6 rows of teeth clumped in series (Fig. <xref ref-type="fig" rid="F5">5B</xref>). Palp: femur 0.53/ patella 0.23/ tibia 0.38/ tarsus 0.25/ total 1.39. Legs I femur 0.76/ patella 0.34/ tibia 0.64/ metatarsus 0.42/ tarsus 0.34/ total 2.5; II 0.63/ 0.32/ 0.5/ 0.35/ 0.32/ 2.12; III 0.65/ 0.29/ 0.45/ 0.5/ 0.39/ 2.28; IV 0.82/ 0.33/ 0.62/ 0.64/ 0.46/ 2.87. Leg formula 4132. Spination: palp: tibia r3, tarsus d4ap; leg I: patella v1, tibia v3-2ap, p1, metatarsus v2-2ap, p1; II: patella v1, tibia v3-2ap, p1, metatarsus v3-2ap, p1; III: patella v2, p2, r1, tibia d1, v3-2ap, p2, r1, metatarsus d2, v1-2ap, p2, r2; IV: patella v2, r1, tibia v3-3ap, p2, r2, metatarsus d2, v1-2ap, p2, r2. Tibia I with two apical ventral spines. Palpal tibia two times the size of cymbium, with the bulb resting in a ventral distal depression. Cymbium as long as wide with a short prolateral lobe, with five apical spines (Fig. <xref ref-type="fig" rid="F5">5B, E</xref>). Embolus filiform, with the same size of tegulum, with discreet medial curvature, with medial micro protuberances, apex of embolus slightly rounded (Fig. <xref ref-type="fig" rid="F5">5B, D–F</xref>). PLS: basal, medial and apical segments, 0.21, 0.19, 0.18 long.</p><p><bold>Female (paratype).</bold> Coloration as in male. Total length 2.14. Carapace 0.84 long, 0.66 wide. Abdomen 1.3 long. Fovea 0.15. Clypeus 0.02. Eyes as in male, ALE 0.07, PME 0.03, PLE 0.06 (Fig. <xref ref-type="fig" rid="F6">6A</xref>). Labium 0.1 long, 0.2 wide. Sternum 0.5 wide, 0.68 long. Serrula with rows as in male. Palp: femur 0.65/ patella 0.34/ tibia 0.35/ tarsus 0.34/ total 1.68. Leg I femur 0.78/ patella 0.42/ tibia 0.51/ metatarsus 0.38/ tarsus 0.31/ total 2.4; II 0.64/ 0.34/ 0.38/ 0.33/ 0.3/ 1.99; III 0.63/ 0.46/ 0.46/ 0.34/ 0.31/ 2.2; IV 0.78/ 0.47/ 0.55/ 0.51/ 0.42/ 2.73. Leg formula 4132. Spination: palp, tibia v2-3ap, tarsus v2-2-2; leg I tibia v2-2ap, metatarsus v3-2ap; II patella v2, p2, tibia v2-3ap, p3, metatarsus v3-2ap, p1; III patella v2, p1, tibia v2-2ap, p1, metatarsus v3-2ap, p1; IV patella r1, tibia v1-2ap, p1, r2, metatarsus d2, v1-3ap, p2, r3. Genitalia with external lobe connected to the raised basis and glands of both lobes (Fig. <xref ref-type="fig" rid="F6">6D</xref>). PLS: basal, medial and apical segments, 0.32, 0.23, 0.25 long.</p><!--PageBreak--></tp:treatment-sec><tp:treatment-sec sec-type="natural history" id="SECID0EOMAG"><title>Natural history.</title><p>All specimens were collected in the iron caves in the Quadrilátero Ferrífero Iron Region. The specimens were collected on the floor below blocks in aphotic zones of the caves, and they are troglobite species.</p></tp:treatment-sec><tp:treatment-sec sec-type="distribution" id="SECID0ETMAG"><title>Distribution.</title><p>Nova Lima, Itabirito, Rio Acima and Igarapé, in the state of Minas Gerais (Fig. <xref ref-type="fig" rid="F13">13</xref>).</p></tp:treatment-sec><tp:treatment-sec><!--Section generated to contain objects referenced in tp:taxon-treatment.--><fig id="F13" position="float" orientation="portrait"><label>Figure 13.</label><caption><p><italic><tp:taxon-name><tp:taxon-name-part taxon-name-part-type="genus" reg="Tonton">Tonton</tp:taxon-name-part><tp:taxon-name-part taxon-name-part-type="species" reg="itabirito">itabirito</tp:taxon-name-part></tp:taxon-name></italic> sp. n. <bold>A</bold> silk shelter with single opening <bold>B</bold> Female, dorsal view, from Cave VG-01, Itabirito, Minas Gerais, Brazil.</p></caption><graphic xmlns:xlink="http://www.w3.org/1999/xlink" xlink:href="zookeys-814-001-g013.jpg" position="float" orientation="portrait" xlink:type="simple" id="oo_255417.jpg"/></fig><fig id="F9" position="float" orientation="portrait"><label>Figure 9.</label><caption><p><italic><tp:taxon-name><tp:taxon-name-part taxon-name-part-type="genus" reg="Tonton">Tonton</tp:taxon-name-part><tp:taxon-name-part taxon-name-part-type="species" reg="sapalo">sapalo</tp:taxon-name-part></tp:taxon-name></italic> sp. n. (male and female, RPPN Mata Samuel de Paula, Nova Lima, Minas Gerais, <named-content xmlns:xlink="http://www.w3.org/1999/xlink" content-type="dwc:institutional_code" xlink:type="simple">UFMG</named-content> 2844, male, <named-content xmlns:xlink="http://www.w3.org/1999/xlink" content-type="dwc:institutional_code" xlink:type="simple">UFMG</named-content> 2521, female), <bold>A</bold> eyes, dorsal view <bold>B</bold> serrula, lateral view <bold>C</bold> embolous tip, ventral view <bold>D</bold> palp, prolateral view <bold>E</bold> palp, retrolateral view <bold>F</bold> bulb, retrolateral view, <bold>G</bold> bulb, prolateral view, <bold>H</bold> female genitalia, dorsal view. Scale bars: 50 μm (<bold>A</bold>); 40 μm (<bold>B</bold>); 20 μm (<bold>C</bold>); 200 μm (<bold>D, E</bold>); 100 μm (<bold>F, G, H</bold>).</p></caption><graphic xmlns:xlink="http://www.w3.org/1999/xlink" xlink:href="zookeys-814-001-g009.jpg" position="float" orientation="portrait" xlink:type="simple" id="oo_255410.jpg"/></fig></tp:treatment-sec></tp:taxon-treatment>
