# Supplementary material for: A new genus of Micromygalinae (Araneae, Microstigmatidae) from Brazil, with transfer of Masteriaemboaba Pedroso, Baptista & Bertani, 2015 and description of six new species
Source: Zookeys. 2019 Jan 8;(814):1–32. doi: 10.3897/zookeys.814.29906 (PMC6333731; doi:10.3897/zookeys.814.29906)
Supplement: XML Treatment for Tonton matodentro [file zookeys.814.29906-treatment4.xml]

<!DOCTYPE tp:taxon-treatment
  PUBLIC "-//TaxonX//DTD Taxonomic Treatment Publishing DTD v0 20100105//EN" "tax-treatment-NSO.dtd">
<tp:taxon-treatment xmlns:tp="http://www.plazi.org/taxpub"><tp:treatment-meta><kwd-group><label>Taxon classification</label><kwd><named-content xmlns:xlink="http://www.w3.org/1999/xlink" content-type="kingdom">Animalia</named-content></kwd><kwd><named-content xmlns:xlink="http://www.w3.org/1999/xlink" content-type="order">Araneae</named-content></kwd><kwd><named-content xmlns:xlink="http://www.w3.org/1999/xlink" content-type="family">Microstigmatidae</named-content></kwd></kwd-group><mixed-citation publication-type="journal"><person-group><name><surname>Passanha</surname><given-names>Victor</given-names></name><name><surname>Cizauskas</surname><given-names>Igor</given-names></name><name><surname>Brescovit</surname><given-names>Antonio D.</given-names></name></person-group><article-title>A new genus of <tp:taxon-name><tp:taxon-name-part taxon-name-part-type="subfamily">Micromygalinae</tp:taxon-name-part></tp:taxon-name> (<tp:taxon-name><tp:taxon-name-part taxon-name-part-type="order">Araneae</tp:taxon-name-part></tp:taxon-name>, <tp:taxon-name><tp:taxon-name-part taxon-name-part-type="family">Microstigmatidae</tp:taxon-name-part></tp:taxon-name>) from Brazil, with transfer of <italic><tp:taxon-name><tp:taxon-name-part taxon-name-part-type="genus" reg="Masteria">Masteria</tp:taxon-name-part><tp:taxon-name-part taxon-name-part-type="species" reg="emboaba">emboaba</tp:taxon-name-part></tp:taxon-name></italic> Pedroso, Baptista &amp; Bertani, 2015 and description of six new species</article-title><source>Zookeys</source><day>8</day><month>1</month><year>2019</year><volume>2019</volume><issue>814</issue><fpage>1</fpage><lpage>32</lpage><pub-id pub-id-type="doi">10.3897/zookeys.814.29906</pub-id></mixed-citation></tp:treatment-meta><tp:nomenclature><tp:taxon-name>
                <tp:taxon-name-part taxon-name-part-type="genus" reg="Tonton">Tonton</tp:taxon-name-part>
                <tp:taxon-name-part taxon-name-part-type="species" reg="matodentro">matodentro</tp:taxon-name-part>
                <object-id xmlns:xlink="http://www.w3.org/1999/xlink" content-type="zoobank" xlink:type="simple">http://zoobank.org/9BC2A86D-72E4-487C-A47C-2EFF753FFF72</object-id>
              </tp:taxon-name><tp:taxon-status xmlns:xlink="http://www.w3.org/1999/xlink" xlink:type="simple">sp. n.</tp:taxon-status><xref ref-type="fig" rid="F7">Figures 7</xref><xref ref-type="fig" rid="F8">, 8</xref><xref ref-type="fig" rid="F13">, 13</xref></tp:nomenclature><tp:treatment-sec sec-type="Types" id="SECID0EROAG"><title>Types.</title><p>Male holotype from Cave SERP 124, Conceição do Mato Dentro, Minas Gerais, Brazil, A. Koken leg., deposited in <abbrev xmlns:xlink="http://www.w3.org/1999/xlink" xlink:title="Instituto Butantan, São Paulo" id="ABBRID0EXOAG" xlink:type="simple">IBSP</abbrev> 196238. Female paratype from Cave RF 52, 655021mE/ 7795051mN, Barão de Cocais, Minas Gerais, Brazil, deposited in <abbrev xmlns:xlink="http://www.w3.org/1999/xlink" xlink:title="Instituto Butantan, São Paulo" id="ABBRID0E2OAG" xlink:type="simple">IBSP</abbrev> 196277.</p></tp:treatment-sec><tp:treatment-sec sec-type="material" id="SECID0E6OAG"><title>Other material examined.</title><p>BRASIL. Minas Gerais: Morro do Pilar, Cave SERP_0056 (<named-content xmlns:xlink="http://www.w3.org/1999/xlink" content-type="dwc:verbatimCoordinates" xlink:type="simple"><named-content content-type="geo-json" specific-use="{&#34;type&#34;:&#34;Point&#34;,&#34;coordinates&#34;:[-43.345000,-19.092500]}" id="NCID0EIPAG" xlink:type="simple">19°5'33"S, 43°20'42"W</named-content></named-content>), Am. 89, 1♀ 1 imm., 23.VII.2013 (<abbrev xmlns:xlink="http://www.w3.org/1999/xlink" xlink:title="Instituto Butantan, São Paulo" id="ABBRID0ENPAG" xlink:type="simple">IBSP</abbrev> 196234); Cave SERP_0004 (<named-content xmlns:xlink="http://www.w3.org/1999/xlink" content-type="dwc:verbatimCoordinates" xlink:type="simple"><named-content content-type="geo-json" specific-use="{&#34;type&#34;:&#34;Point&#34;,&#34;coordinates&#34;:[-43.332778,-19.103889]}" id="NCID0EUPAG" xlink:type="simple">19°6'14"S, 43°19'58"W</named-content></named-content>), Am. 71, 1♀ 1imm., 26.VII.2013 (<abbrev xmlns:xlink="http://www.w3.org/1999/xlink" xlink:title="Instituto Butantan, São Paulo" id="ABBRID0EZPAG" xlink:type="simple">IBSP</abbrev> 196235); Cave SERP_0032 (<named-content xmlns:xlink="http://www.w3.org/1999/xlink" content-type="dwc:verbatimCoordinates" xlink:type="simple"><named-content content-type="geo-json" specific-use="{&#34;type&#34;:&#34;Point&#34;,&#34;coordinates&#34;:[-43.386667,-19.037778]}" id="NCID0EAQAG" xlink:type="simple">19°2'16"S, 43°23'12"W</named-content></named-content>), Am. 129, 1♀, 06.VII.2013 (<abbrev xmlns:xlink="http://www.w3.org/1999/xlink" xlink:title="Instituto Butantan, São Paulo" id="ABBRID0EFQAG" xlink:type="simple">IBSP</abbrev> 196236); Cave SERP_0010 (<named-content xmlns:xlink="http://www.w3.org/1999/xlink" content-type="dwc:verbatimCoordinates" xlink:type="simple"><named-content content-type="geo-json" specific-use="{&#34;type&#34;:&#34;Point&#34;,&#34;coordinates&#34;:[-43.385833,-19.048333]}" id="NCID0EMQAG" xlink:type="simple">19°2'54"S, 43°23'9"W</named-content></named-content>), Am. 50, 2♀ 1 imm., 30.VII.2013 (<abbrev xmlns:xlink="http://www.w3.org/1999/xlink" xlink:title="Instituto Butantan, São Paulo" id="ABBRID0ERQAG" xlink:type="simple">IBSP</abbrev> 196237), all collected by A. Koken; Cave Gruta MP-07 (<named-content xmlns:xlink="http://www.w3.org/1999/xlink" content-type="dwc:verbatimCoordinates" xlink:type="simple"><named-content content-type="geo-json" specific-use="{&#34;type&#34;:&#34;Point&#34;,&#34;coordinates&#34;:[-43.375833,-19.257778]}" id="NCID0EYQAG" xlink:type="simple">19°15'28"S, 43°22'33"W</named-content></named-content>), Am. 356, 1♀, 2013, A. Koken leg. (<abbrev xmlns:xlink="http://www.w3.org/1999/xlink" xlink:title="Instituto Butantan, São Paulo" id="ABBRID0E4QAG" xlink:type="simple">IBSP</abbrev> 196245); Conceição do Mato Dentro, Cave SERP_0100 (<named-content xmlns:xlink="http://www.w3.org/1999/xlink" content-type="dwc:verbatimCoordinates" xlink:type="simple"><named-content content-type="geo-json" specific-use="{&#34;type&#34;:&#34;Point&#34;,&#34;coordinates&#34;:[-43.403056,-19.050278]}" id="NCID0EERAG" xlink:type="simple">19°3'1"S, 43°24'11"W</named-content></named-content>), Am. 607, 1♂, 1♀, 03.XII.2013 (<abbrev xmlns:xlink="http://www.w3.org/1999/xlink" xlink:title="Instituto Butantan, São Paulo" id="ABBRID0EJRAG" xlink:type="simple">IBSP</abbrev> 196239); Cave SERP_0195 (<named-content xmlns:xlink="http://www.w3.org/1999/xlink" content-type="dwc:verbatimCoordinates" xlink:type="simple"><named-content content-type="geo-json" specific-use="{&#34;type&#34;:&#34;Point&#34;,&#34;coordinates&#34;:[-43.340000,-19.099167]}" id="NCID0EQRAG" xlink:type="simple">19°5'57"S, 43°20'24"W</named-content></named-content>), Am. 604, 1♀, 03.XII.2013 (<abbrev xmlns:xlink="http://www.w3.org/1999/xlink" xlink:title="Instituto Butantan, São Paulo" id="ABBRID0EVRAG" xlink:type="simple">IBSP</abbrev> 196240); Cave SERP_0183 (<named-content xmlns:xlink="http://www.w3.org/1999/xlink" content-type="dwc:verbatimCoordinates" xlink:type="simple"><named-content content-type="geo-json" specific-use="{&#34;type&#34;:&#34;Point&#34;,&#34;coordinates&#34;:[-43.345833,-19.092500]}" id="NCID0E3RAG" xlink:type="simple">19°5'33"S, 43°20'45"W</named-content></named-content>), Am. 605, 1♀, 22.I.2014 (<abbrev xmlns:xlink="http://www.w3.org/1999/xlink" xlink:title="Instituto Butantan, São Paulo" id="ABBRID0EBSAG" xlink:type="simple">IBSP</abbrev> 196241); Cave SERP 0033, Am. 614, 1♀, 14.XII.2013 (<abbrev xmlns:xlink="http://www.w3.org/1999/xlink" xlink:title="Instituto Butantan, São Paulo" id="ABBRID0EFSAG" xlink:type="simple">IBSP</abbrev> 196242); Cave SERP_0135 (<named-content xmlns:xlink="http://www.w3.org/1999/xlink" content-type="dwc:verbatimCoordinates" xlink:type="simple"><named-content content-type="geo-json" specific-use="{&#34;type&#34;:&#34;Point&#34;,&#34;coordinates&#34;:[-43.389167,-19.045000]}" id="NCID0EMSAG" xlink:type="simple">19°2'42"S, 43°23'21"W</named-content></named-content>), Am. 616, 1♀, 1 imm., 04.XII.2013 (<abbrev xmlns:xlink="http://www.w3.org/1999/xlink" xlink:title="Instituto Butantan, São Paulo" id="ABBRID0ERSAG" xlink:type="simple">IBSP</abbrev> 196243), all collected by A. Koken; Cave MP 14 (<named-content xmlns:xlink="http://www.w3.org/1999/xlink" content-type="dwc:verbatimCoordinates" xlink:type="simple"><named-content content-type="geo-json" specific-use="{&#34;type&#34;:&#34;Point&#34;,&#34;coordinates&#34;:[-43.410000,-19.137222]}" id="NCID0EYSAG" xlink:type="simple">19°8'14"S, 43°24'36"W</named-content></named-content>), Am. 434, 1♀, 13–17.II.2012 (<abbrev xmlns:xlink="http://www.w3.org/1999/xlink" xlink:title="Instituto Butantan, São Paulo" id="ABBRID0E4SAG" xlink:type="simple">IBSP</abbrev> 196244); Cave ASS_08, Abrigo Taboão (<named-content xmlns:xlink="http://www.w3.org/1999/xlink" content-type="dwc:verbatimCoordinates" xlink:type="simple"><named-content content-type="geo-json" specific-use="{&#34;type&#34;:&#34;Point&#34;,&#34;coordinates&#34;:[-43.454167,-18.904722]}" id="NCID0EETAG" xlink:type="simple">18°54'17"S, 43°27'15"W</named-content></named-content>), Am. 05, 1♂, 15.XII.2010–14.I.2011 (<abbrev xmlns:xlink="http://www.w3.org/1999/xlink" xlink:title="Instituto Butantan, São Paulo" id="ABBRID0EJTAG" xlink:type="simple">IBSP</abbrev> 196246); Cave ASS 01 (ex Cave 13) (<named-content xmlns:xlink="http://www.w3.org/1999/xlink" content-type="dwc:verbatimCoordinates" xlink:type="simple"><named-content content-type="geo-json" specific-use="{&#34;type&#34;:&#34;Point&#34;,&#34;coordinates&#34;:[-43.430000,-18.905833]}" id="NCID0EQTAG" xlink:type="simple">18°54'21"S, 43°25'48"W</named-content></named-content>), Am. 40, 1♀ 1 imm., 15.XII.2010–14.I.2011 (<abbrev xmlns:xlink="http://www.w3.org/1999/xlink" xlink:title="Instituto Butantan, São Paulo" id="ABBRID0EVTAG" xlink:type="simple">IBSP</abbrev> 196247), all collected by R. Bessi et. al.; Cave CMN-06 (<named-content xmlns:xlink="http://www.w3.org/1999/xlink" content-type="dwc:verbatimCoordinates" xlink:type="simple"><named-content content-type="geo-json" specific-use="{&#34;type&#34;:&#34;Point&#34;,&#34;coordinates&#34;:[-43.408333,-19.001667]}" id="NCID0E3TAG" xlink:type="simple">19°0'6"S, 43°24'30"W</named-content></named-content>), Am. 289, 1 imm., 12.III–02.IV.2014 (<abbrev xmlns:xlink="http://www.w3.org/1999/xlink" xlink:title="Instituto Butantan, São Paulo" id="ABBRID0EBUAG" xlink:type="simple">IBSP</abbrev> 196248); Cave CSF 05 (ex Cave PT 140) (<named-content xmlns:xlink="http://www.w3.org/1999/xlink" content-type="dwc:verbatimCoordinates" xlink:type="simple"><named-content content-type="geo-json" specific-use="{&#34;type&#34;:&#34;Point&#34;,&#34;coordinates&#34;:[-43.398611,-18.976111]}" id="NCID0EIUAG" xlink:type="simple">18°58'34"S, 43°23'55"W</named-content></named-content>), Am. 213, 1♀, 12.III–02.IV.2014 (<abbrev xmlns:xlink="http://www.w3.org/1999/xlink" xlink:title="Instituto Butantan, São Paulo" id="ABBRID0ENUAG" xlink:type="simple">IBSP</abbrev> 196249); Cave CSF 21 (<named-content xmlns:xlink="http://www.w3.org/1999/xlink" content-type="dwc:verbatimCoordinates" xlink:type="simple"><named-content content-type="geo-json" specific-use="{&#34;type&#34;:&#34;Point&#34;,&#34;coordinates&#34;:[-43.392778,-18.990556]}" id="NCID0EUUAG" xlink:type="simple">18°59'26"S, 43°23'34"W</named-content></named-content>), Am. 551, 2 imm., 12.III–02.IV.2014 (<abbrev xmlns:xlink="http://www.w3.org/1999/xlink" xlink:title="Instituto Butantan, São Paulo" id="ABBRID0EZUAG" xlink:type="simple">IBSP</abbrev> 196250); Cave CSF 05 (ex Cave PT 140) (<named-content xmlns:xlink="http://www.w3.org/1999/xlink" content-type="dwc:verbatimCoordinates" xlink:type="simple"><named-content content-type="geo-json" specific-use="{&#34;type&#34;:&#34;Point&#34;,&#34;coordinates&#34;:[-43.398611,-18.976111]}" id="NCID0EAVAG" xlink:type="simple">18°58'34"S, 43°23'55"W</named-content></named-content>), Am. 214, 3♀ 1 imm., 12.III–02.IV.2014 (<abbrev xmlns:xlink="http://www.w3.org/1999/xlink" xlink:title="Instituto Butantan, São Paulo" id="ABBRID0EFVAG" xlink:type="simple">IBSP</abbrev> 196251); Cave CSF 21 (<named-content xmlns:xlink="http://www.w3.org/1999/xlink" content-type="dwc:verbatimCoordinates" xlink:type="simple"><named-content content-type="geo-json" specific-use="{&#34;type&#34;:&#34;Point&#34;,&#34;coordinates&#34;:[-43.392778,-18.990556]}" id="NCID0EMVAG" xlink:type="simple">18°59'26"S, 43°23'34"W</named-content></named-content>), Am. 553, 1♀ 1 imm., 12.III–02.IV.2014 (<abbrev xmlns:xlink="http://www.w3.org/1999/xlink" xlink:title="Instituto Butantan, São Paulo" id="ABBRID0ERVAG" xlink:type="simple">IBSP</abbrev> 196252); Cave CSS-68 (<named-content xmlns:xlink="http://www.w3.org/1999/xlink" content-type="dwc:verbatimCoordinates" xlink:type="simple"><named-content content-type="geo-json" specific-use="{&#34;type&#34;:&#34;Point&#34;,&#34;coordinates&#34;:[-43.411944,-18.942778]}" id="NCID0EYVAG" xlink:type="simple">18°56'34"S, 43°24'43"W</named-content></named-content>), Am. 186, 1♀, 12.III–02.IV.2014 (<abbrev xmlns:xlink="http://www.w3.org/1999/xlink" xlink:title="Instituto Butantan, São Paulo" id="ABBRID0E4VAG" xlink:type="simple">IBSP</abbrev> 196253); Cave CMN-22 (<named-content xmlns:xlink="http://www.w3.org/1999/xlink" content-type="dwc:verbatimCoordinates" xlink:type="simple"><named-content content-type="geo-json" specific-use="{&#34;type&#34;:&#34;Point&#34;,&#34;coordinates&#34;:[-43.407500,-18.994167]}" id="NCID0EEWAG" xlink:type="simple">18°59'39"S, 43°24'27"W</named-content></named-content>), Am. 312, 1♀, 12.III–02.IV.2014 (<abbrev xmlns:xlink="http://www.w3.org/1999/xlink" xlink:title="Instituto Butantan, São Paulo" id="ABBRID0EJWAG" xlink:type="simple">IBSP</abbrev> 196254); Cave CSF 27 (<named-content xmlns:xlink="http://www.w3.org/1999/xlink" content-type="dwc:verbatimCoordinates" xlink:type="simple"><named-content content-type="geo-json" specific-use="{&#34;type&#34;:&#34;Point&#34;,&#34;coordinates&#34;:[-43.400278,-18.988889]}" id="NCID0EQWAG" xlink:type="simple">18°59'20"S, 43°24'1"W</named-content></named-content>), Am. 354, 1♀, 12.III–02.IV.2014 (<abbrev xmlns:xlink="http://www.w3.org/1999/xlink" xlink:title="Instituto Butantan, São Paulo" id="ABBRID0EVWAG" xlink:type="simple">IBSP</abbrev> 196255); Cave CSF 24 (<named-content xmlns:xlink="http://www.w3.org/1999/xlink" content-type="dwc:verbatimCoordinates" xlink:type="simple"><named-content content-type="geo-json" specific-use="{&#34;type&#34;:&#34;Point&#34;,&#34;coordinates&#34;:[-43.397500,-18.991667]}" id="NCID0E3WAG" xlink:type="simple">18°59'30"S, 43°23'51"W</named-content></named-content>), Am. 563, 2♀, 12.III–02.IV.2014 (<abbrev xmlns:xlink="http://www.w3.org/1999/xlink" xlink:title="Instituto Butantan, São Paulo" id="ABBRID0EBXAG" xlink:type="simple">IBSP</abbrev> 196256); Cave CSF 14 (<named-content xmlns:xlink="http://www.w3.org/1999/xlink" content-type="dwc:verbatimCoordinates" xlink:type="simple"><named-content content-type="geo-json" specific-use="{&#34;type&#34;:&#34;Point&#34;,&#34;coordinates&#34;:[-43.401944,-18.954167]}" id="NCID0EIXAG" xlink:type="simple">18°57'15"S, 43°24'7"W</named-content></named-content>), Am. 510, 1♀, 1 imm., 12.III–02.IV.2014 (<abbrev xmlns:xlink="http://www.w3.org/1999/xlink" xlink:title="Instituto Butantan, São Paulo" id="ABBRID0ENXAG" xlink:type="simple">IBSP</abbrev> 196257); Cave CSF 05 (ex Cave PT 140) (<named-content xmlns:xlink="http://www.w3.org/1999/xlink" content-type="dwc:verbatimCoordinates" xlink:type="simple"><named-content content-type="geo-json" specific-use="{&#34;type&#34;:&#34;Point&#34;,&#34;coordinates&#34;:[-43.398611,-18.976111]}" id="NCID0EUXAG" xlink:type="simple">18°58'34"S, 43°23'55"W</named-content></named-content>), Am. 479, 2♀, 23.VI–12.VII.2014 (<abbrev xmlns:xlink="http://www.w3.org/1999/xlink" xlink:title="Instituto Butantan, São Paulo" id="ABBRID0EZXAG" xlink:type="simple">IBSP</abbrev> 196258; detached epigynum); Cave CSF 05 (ex Cave PT 140) (<named-content xmlns:xlink="http://www.w3.org/1999/xlink" content-type="dwc:verbatimCoordinates" xlink:type="simple"><named-content content-type="geo-json" specific-use="{&#34;type&#34;:&#34;Point&#34;,&#34;coordinates&#34;:[-43.398611,-18.976111]}" id="NCID0EAYAG" xlink:type="simple">18°58'34"S, 43°23'55"W</named-content></named-content>), Am. 477, 3♀, 1 imm., 23.VI–12.VII.2014 (<abbrev xmlns:xlink="http://www.w3.org/1999/xlink" xlink:title="Instituto Butantan, São Paulo" id="ABBRID0EFYAG" xlink:type="simple">IBSP</abbrev> 196259); Cave CSF 24 (<named-content xmlns:xlink="http://www.w3.org/1999/xlink" content-type="dwc:verbatimCoordinates" xlink:type="simple"><named-content content-type="geo-json" specific-use="{&#34;type&#34;:&#34;Point&#34;,&#34;coordinates&#34;:[-43.397500,-18.991667]}" id="NCID0EMYAG" xlink:type="simple">18°59'30"S, 43°23'51"W</named-content></named-content>), Am. 342, 1♀, 23.VI–12.VII.2014 (<abbrev xmlns:xlink="http://www.w3.org/1999/xlink" xlink:title="Instituto Butantan, São Paulo" id="ABBRID0ERYAG" xlink:type="simple">IBSP</abbrev> 196260); Cave CSF 36 (<named-content xmlns:xlink="http://www.w3.org/1999/xlink" content-type="dwc:verbatimCoordinates" xlink:type="simple"><named-content content-type="geo-json" specific-use="{&#34;type&#34;:&#34;Point&#34;,&#34;coordinates&#34;:[-43.395556,-18.993056]}" id="NCID0EYYAG" xlink:type="simple">18°59'35"S, 43°23'44"W</named-content></named-content>), Am. 591, 1♀ 1 imm., 23.VI–12.VII.2014 (<abbrev xmlns:xlink="http://www.w3.org/1999/xlink" xlink:title="Instituto Butantan, São Paulo" id="ABBRID0E4YAG" xlink:type="simple">IBSP</abbrev> 196261); Cave CSF 08 (ex Caverna PT 34) (<named-content xmlns:xlink="http://www.w3.org/1999/xlink" content-type="dwc:verbatimCoordinates" xlink:type="simple"><named-content content-type="geo-json" specific-use="{&#34;type&#34;:&#34;Point&#34;,&#34;coordinates&#34;:[-43.397778,-18.991667]}" id="NCID0EEZAG" xlink:type="simple">18°59'30"S, 43°23'52"W</named-content></named-content>), Am. 341, 1♀, 12.III–02.IV.2014 (<abbrev xmlns:xlink="http://www.w3.org/1999/xlink" xlink:title="Instituto Butantan, São Paulo" id="ABBRID0EJZAG" xlink:type="simple">IBSP</abbrev> 196262); Cave CSF 14 (<named-content xmlns:xlink="http://www.w3.org/1999/xlink" content-type="dwc:verbatimCoordinates" xlink:type="simple"><named-content content-type="geo-json" specific-use="{&#34;type&#34;:&#34;Point&#34;,&#34;coordinates&#34;:[-43.401944,-18.954167]}" id="NCID0EQZAG" xlink:type="simple">18°57'15"S, 43°24'7"W</named-content></named-content>), Am. 516, 2♀, 12.III–02.IV.2014 (<abbrev xmlns:xlink="http://www.w3.org/1999/xlink" xlink:title="Instituto Butantan, São Paulo" id="ABBRID0EVZAG" xlink:type="simple">IBSP</abbrev> 196263); Cave CSF 16 (<named-content xmlns:xlink="http://www.w3.org/1999/xlink" content-type="dwc:verbatimCoordinates" xlink:type="simple"><named-content content-type="geo-json" specific-use="{&#34;type&#34;:&#34;Point&#34;,&#34;coordinates&#34;:[-43.401667,-18.958889]}" id="NCID0E3ZAG" xlink:type="simple">18°57'32"S, 43°24'6"W</named-content></named-content>), Am. 530, 1♀, 12.III–02.IV.2014 (<abbrev xmlns:xlink="http://www.w3.org/1999/xlink" xlink:title="Instituto Butantan, São Paulo" id="ABBRID0EB1AG" xlink:type="simple">IBSP</abbrev> 196264); Cave CMN-07 (<named-content xmlns:xlink="http://www.w3.org/1999/xlink" content-type="dwc:verbatimCoordinates" xlink:type="simple"><named-content content-type="geo-json" specific-use="{&#34;type&#34;:&#34;Point&#34;,&#34;coordinates&#34;:[-43.409167,-19.002500]}" id="NCID0EI1AG" xlink:type="simple">19°0'9"S, 43°24'33"W</named-content></named-content>), Am. 438, 1♀, 23.VI–12.VII.2014 (<abbrev xmlns:xlink="http://www.w3.org/1999/xlink" xlink:title="Instituto Butantan, São Paulo" id="ABBRID0EN1AG" xlink:type="simple">IBSP</abbrev> 196265); Cave CMN-22 (<named-content xmlns:xlink="http://www.w3.org/1999/xlink" content-type="dwc:verbatimCoordinates" xlink:type="simple"><named-content content-type="geo-json" specific-use="{&#34;type&#34;:&#34;Point&#34;,&#34;coordinates&#34;:[-43.407500,-18.994167]}" id="NCID0EU1AG" xlink:type="simple">18°59'39"S, 43°24'27"W</named-content></named-content>), Am. 313, 1♀, 12.III–02.IV.2014 (<abbrev xmlns:xlink="http://www.w3.org/1999/xlink" xlink:title="Instituto Butantan, São Paulo" id="ABBRID0EZ1AG" xlink:type="simple">IBSP</abbrev> 196266); Cave CSF 05 (ex Cave PT 140) (<named-content xmlns:xlink="http://www.w3.org/1999/xlink" content-type="dwc:verbatimCoordinates" xlink:type="simple"><named-content content-type="geo-json" specific-use="{&#34;type&#34;:&#34;Point&#34;,&#34;coordinates&#34;:[-43.398611,-18.976111]}" id="NCID0EA2AG" xlink:type="simple">18°58'34"S, 43°23'55"W</named-content></named-content>), Am. 478, 1♀ 1 imm., 23.VI–12.VII.2014 (<abbrev xmlns:xlink="http://www.w3.org/1999/xlink" xlink:title="Instituto Butantan, São Paulo" id="ABBRID0EF2AG" xlink:type="simple">IBSP</abbrev> 196267); Cave CSF_50 (<named-content xmlns:xlink="http://www.w3.org/1999/xlink" content-type="dwc:verbatimCoordinates" xlink:type="simple"><named-content content-type="geo-json" specific-use="{&#34;type&#34;:&#34;Point&#34;,&#34;coordinates&#34;:[-43.398333,-18.988056]}" id="NCID0EM2AG" xlink:type="simple">18°59'17"S, 43°23'54"W</named-content></named-content>), Am. 983, 1♀, 12–30.I.2015 (<abbrev xmlns:xlink="http://www.w3.org/1999/xlink" xlink:title="Instituto Butantan, São Paulo" id="ABBRID0ER2AG" xlink:type="simple">IBSP</abbrev> 197186); Cave ASF 03 (ex Abrigo PT 31) (<named-content xmlns:xlink="http://www.w3.org/1999/xlink" content-type="dwc:verbatimCoordinates" xlink:type="simple"><named-content content-type="geo-json" specific-use="{&#34;type&#34;:&#34;Point&#34;,&#34;coordinates&#34;:[-43.393056,-18.998333]}" id="NCID0EY2AG" xlink:type="simple">18°59'54"S, 43°23'35"W</named-content></named-content>), <!--PageBreak-->Am. 989, 1♀, 12–30.I.2015 (<abbrev xmlns:xlink="http://www.w3.org/1999/xlink" xlink:title="Instituto Butantan, São Paulo" id="ABBRID0E62AG" xlink:type="simple">IBSP</abbrev> 197188), all collected by Equipe Carste et.al.; Serra do Sapo, Cave CSS 03 (ex Cave 17) (<named-content xmlns:xlink="http://www.w3.org/1999/xlink" content-type="dwc:verbatimCoordinates" xlink:type="simple"><named-content content-type="geo-json" specific-use="{&#34;type&#34;:&#34;Point&#34;,&#34;coordinates&#34;:[-43.428333,-18.917222]}" id="NCID0EG3AG" xlink:type="simple">18°55'2"S, 43°25'42"W</named-content></named-content>), Am. 20, 1♂, 15.XII.2010–14.I.2011 (<abbrev xmlns:xlink="http://www.w3.org/1999/xlink" xlink:title="Instituto Butantan, São Paulo" id="ABBRID0EL3AG" xlink:type="simple">IBSP</abbrev> 198501); Cave CSS 08 (ex Cave 26) (<named-content xmlns:xlink="http://www.w3.org/1999/xlink" content-type="dwc:verbatimCoordinates" xlink:type="simple"><named-content content-type="geo-json" specific-use="{&#34;type&#34;:&#34;Point&#34;,&#34;coordinates&#34;:[-43.417222,-18.926944]}" id="NCID0ES3AG" xlink:type="simple">18°55'37"S, 43°25'2"W</named-content></named-content>), Am. 69, 1 imm., 15.XII.2010–14.I.2011, R. Bessi et al. (<abbrev xmlns:xlink="http://www.w3.org/1999/xlink" xlink:title="Instituto Butantan, São Paulo" id="ABBRID0EX3AG" xlink:type="simple">IBSP</abbrev> 198502); Cave CSS 04 (ex Cave 18) (<named-content xmlns:xlink="http://www.w3.org/1999/xlink" content-type="dwc:verbatimCoordinates" xlink:type="simple"><named-content content-type="geo-json" specific-use="{&#34;type&#34;:&#34;Point&#34;,&#34;coordinates&#34;:[-43.428333,-18.917222]}" id="NCID0E53AG" xlink:type="simple">18°55'2"S, 43°25'42"W</named-content></named-content>), Am. 194, 1♀, 15.XII.2010–14.I.2011 (<abbrev xmlns:xlink="http://www.w3.org/1999/xlink" xlink:title="Instituto Butantan, São Paulo" id="ABBRID0ED4AG" xlink:type="simple">IBSP</abbrev> 198505); Cave ASS 07 (ex Cave 32) (<named-content xmlns:xlink="http://www.w3.org/1999/xlink" content-type="dwc:verbatimCoordinates" xlink:type="simple"><named-content content-type="geo-json" specific-use="{&#34;type&#34;:&#34;Point&#34;,&#34;coordinates&#34;:[-43.406667,-18.944444]}" id="NCID0EK4AG" xlink:type="simple">18°56'40"S, 43°24'24"W</named-content></named-content>), Am. 82, 1♂, 15.XII.2010–14.I.2011 (<abbrev xmlns:xlink="http://www.w3.org/1999/xlink" xlink:title="Instituto Butantan, São Paulo" id="ABBRID0EP4AG" xlink:type="simple">IBSP</abbrev> 198503); Cave CSS 13 (ex Cave 33) (<named-content xmlns:xlink="http://www.w3.org/1999/xlink" content-type="dwc:verbatimCoordinates" xlink:type="simple"><named-content content-type="geo-json" specific-use="{&#34;type&#34;:&#34;Point&#34;,&#34;coordinates&#34;:[-43.406389,-18.944444]}" id="NCID0EW4AG" xlink:type="simple">18°56'40"S, 43°24'23"W</named-content></named-content>), Am. 93, 1♂, 15.XII.2010–14.I.2011 (<abbrev xmlns:xlink="http://www.w3.org/1999/xlink" xlink:title="Instituto Butantan, São Paulo" id="ABBRID0E24AG" xlink:type="simple">IBSP</abbrev> 198504); Cave CSS 03 (ex Cave 17) (<named-content xmlns:xlink="http://www.w3.org/1999/xlink" content-type="dwc:verbatimCoordinates" xlink:type="simple"><named-content content-type="geo-json" specific-use="{&#34;type&#34;:&#34;Point&#34;,&#34;coordinates&#34;:[-43.428333,-18.917222]}" id="NCID0EC5AG" xlink:type="simple">18°55'2"S, 43°25'42"W</named-content></named-content>), Am. 320, 2♀, 15.XII.2010–14.I.2011 (<abbrev xmlns:xlink="http://www.w3.org/1999/xlink" xlink:title="Instituto Butantan, São Paulo" id="ABBRID0EH5AG" xlink:type="simple">IBSP</abbrev> 198506), all collected by R. Bessi et al.; Cave SERP_112, Am. 158, 1♀, 29.XI.2013, L.G.S. Soares leg. (<abbrev xmlns:xlink="http://www.w3.org/1999/xlink" xlink:title="Instituto Butantan, São Paulo" id="ABBRID0EL5AG" xlink:type="simple">IBSP</abbrev> 184868); Mariana, Cave FN-018 (<named-content xmlns:xlink="http://www.w3.org/1999/xlink" content-type="dwc:verbatimCoordinates" xlink:type="simple"><named-content content-type="geo-json" specific-use="{&#34;type&#34;:&#34;Point&#34;,&#34;coordinates&#34;:[-43.438333,-20.207222]}" id="NCID0ES5AG" xlink:type="simple">20°12'26"S, 43°26'18"W</named-content></named-content>), Am. 34, 1♀, 26.X.2012 (<abbrev xmlns:xlink="http://www.w3.org/1999/xlink" xlink:title="Instituto Butantan, São Paulo" id="ABBRID0EX5AG" xlink:type="simple">IBSP</abbrev> 189192); Cave FN, Am. 25, 1♂, 09.XII.2012 (<abbrev xmlns:xlink="http://www.w3.org/1999/xlink" xlink:title="Instituto Butantan, São Paulo" id="ABBRID0E25AG" xlink:type="simple">IBSP</abbrev> 189190); Cave FN, Am. 29, 1♂, 17.X.2012 (<abbrev xmlns:xlink="http://www.w3.org/1999/xlink" xlink:title="Instituto Butantan, São Paulo" id="ABBRID0E65AG" xlink:type="simple">IBSP</abbrev> 189191); Cave FN, Am. 01, 1♀ 1 imm., 29.X.2012 (<abbrev xmlns:xlink="http://www.w3.org/1999/xlink" xlink:title="Instituto Butantan, São Paulo" id="ABBRID0ED6AG" xlink:type="simple">IBSP</abbrev> 189181); Cave FN-017 (<named-content xmlns:xlink="http://www.w3.org/1999/xlink" content-type="dwc:verbatimCoordinates" xlink:type="simple"><named-content content-type="geo-json" specific-use="{&#34;type&#34;:&#34;Point&#34;,&#34;coordinates&#34;:[-43.437778,-20.206389]}" id="NCID0EK6AG" xlink:type="simple">20°12'23"S, 43°26'16"W</named-content></named-content>), Am. 02, 1♀ 5 imm., 31.X.2012 (<abbrev xmlns:xlink="http://www.w3.org/1999/xlink" xlink:title="Instituto Butantan, São Paulo" id="ABBRID0EP6AG" xlink:type="simple">IBSP</abbrev> 189182), all collected by BioEspeleo Cons. Amb. leg.; Barão de Cocais, Cave RF-032 (<named-content xmlns:xlink="http://www.w3.org/1999/xlink" content-type="dwc:verbatimCoordinates" xlink:type="simple"><named-content content-type="geo-json" specific-use="{&#34;type&#34;:&#34;Point&#34;,&#34;coordinates&#34;:[-43.508056,-19.928333]}" id="NCID0EW6AG" xlink:type="simple">19°55'42"S, 43°30'29"W</named-content></named-content>), Am. 32, 1♀, 21.III.2009, R. Andrade et al. (<abbrev xmlns:xlink="http://www.w3.org/1999/xlink" xlink:title="Instituto Butantan, São Paulo" id="ABBRID0E26AG" xlink:type="simple">IBSP</abbrev> 196268); Cave RF-059 (<named-content xmlns:xlink="http://www.w3.org/1999/xlink" content-type="dwc:verbatimCoordinates" xlink:type="simple"><named-content content-type="geo-json" specific-use="{&#34;type&#34;:&#34;Point&#34;,&#34;coordinates&#34;:[-43.532778,-19.934167]}" id="NCID0ECABG" xlink:type="simple">19°56'3"S, 43°31'58"W</named-content></named-content>), Am. 33, 1 imm., 10–21.VII.2009, (<abbrev xmlns:xlink="http://www.w3.org/1999/xlink" xlink:title="Instituto Butantan, São Paulo" id="ABBRID0EHABG" xlink:type="simple">IBSP</abbrev> 196272); Cave RF-025 (<named-content xmlns:xlink="http://www.w3.org/1999/xlink" content-type="dwc:verbatimCoordinates" xlink:type="simple"><named-content content-type="geo-json" specific-use="{&#34;type&#34;:&#34;Point&#34;,&#34;coordinates&#34;:[-43.499444,-19.924167]}" id="NCID0EOABG" xlink:type="simple">19°55'27"S, 43°29'58"W</named-content></named-content>), Am. 26, 1♀, 10–21.VII.2009 (<abbrev xmlns:xlink="http://www.w3.org/1999/xlink" xlink:title="Instituto Butantan, São Paulo" id="ABBRID0ETABG" xlink:type="simple">IBSP</abbrev> 196273); Cave RF-058 (<named-content xmlns:xlink="http://www.w3.org/1999/xlink" content-type="dwc:verbatimCoordinates" xlink:type="simple"><named-content content-type="geo-json" specific-use="{&#34;type&#34;:&#34;Point&#34;,&#34;coordinates&#34;:[-43.525556,-19.934722]}" id="NCID0E1ABG" xlink:type="simple">19°56'5"S, 43°31'32"W</named-content></named-content>), Am. 34, 2♀, 10–21.VII.2009 (<abbrev xmlns:xlink="http://www.w3.org/1999/xlink" xlink:title="Instituto Butantan, São Paulo" id="ABBRID0E6ABG" xlink:type="simple">IBSP</abbrev> 196275); Cave RF-027 (<named-content xmlns:xlink="http://www.w3.org/1999/xlink" content-type="dwc:verbatimCoordinates" xlink:type="simple"><named-content content-type="geo-json" specific-use="{&#34;type&#34;:&#34;Point&#34;,&#34;coordinates&#34;:[-43.499167,-19.924444]}" id="NCID0EGBBG" xlink:type="simple">19°55'28"S, 43°29'57"W</named-content></named-content>), Am. 24, 1♀, 10–21.VII.2009 (<abbrev xmlns:xlink="http://www.w3.org/1999/xlink" xlink:title="Instituto Butantan, São Paulo" id="ABBRID0ELBBG" xlink:type="simple">IBSP</abbrev> 196276); Cave RF-032 (<named-content xmlns:xlink="http://www.w3.org/1999/xlink" content-type="dwc:verbatimCoordinates" xlink:type="simple"><named-content content-type="geo-json" specific-use="{&#34;type&#34;:&#34;Point&#34;,&#34;coordinates&#34;:[-43.508056,-19.928333]}" id="NCID0ESBBG" xlink:type="simple">19°55'42"S, 43°30'29"W</named-content></named-content>), Am. 31, 4♀ 3 imm., 10–21.III.2009 (<abbrev xmlns:xlink="http://www.w3.org/1999/xlink" xlink:title="Instituto Butantan, São Paulo" id="ABBRID0EXBBG" xlink:type="simple">IBSP</abbrev> 196278); Cave RF-049 (<named-content xmlns:xlink="http://www.w3.org/1999/xlink" content-type="dwc:verbatimCoordinates" xlink:type="simple"><named-content content-type="geo-json" specific-use="{&#34;type&#34;:&#34;Point&#34;,&#34;coordinates&#34;:[-43.513056,-19.929444]}" id="NCID0E5BBG" xlink:type="simple">19°55'46"S, 43°30'47"W</named-content></named-content>), Am. 27, 5♀ 3 imm., 10–21.III.2009 (<abbrev xmlns:xlink="http://www.w3.org/1999/xlink" xlink:title="Instituto Butantan, São Paulo" id="ABBRID0EDCBG" xlink:type="simple">IBSP</abbrev> 196282); Cave RF-042 (<named-content xmlns:xlink="http://www.w3.org/1999/xlink" content-type="dwc:verbatimCoordinates" xlink:type="simple"><named-content content-type="geo-json" specific-use="{&#34;type&#34;:&#34;Point&#34;,&#34;coordinates&#34;:[-43.509444,-19.928611]}" id="NCID0EKCBG" xlink:type="simple">19°55'43"S, 43°30'34"W</named-content></named-content>), Am.38, 1♀ 3 imm., 10–21.III.2009 (<abbrev xmlns:xlink="http://www.w3.org/1999/xlink" xlink:title="Instituto Butantan, São Paulo" id="ABBRID0EPCBG" xlink:type="simple">IBSP</abbrev> 196283; MEV; pictures), all collected by R. Andrade et al.; Cave RF-043 (<named-content xmlns:xlink="http://www.w3.org/1999/xlink" content-type="dwc:verbatimCoordinates" xlink:type="simple"><named-content content-type="geo-json" specific-use="{&#34;type&#34;:&#34;Point&#34;,&#34;coordinates&#34;:[-43.509444,-19.928611]}" id="NCID0EWCBG" xlink:type="simple">19°55'43"S, 43°30'34"W</named-content></named-content>), Am. 86, 1 imm., 10–21.III.2009, (<abbrev xmlns:xlink="http://www.w3.org/1999/xlink" xlink:title="Instituto Butantan, São Paulo" id="ABBRID0E2CBG" xlink:type="simple">IBSP</abbrev> 196270); Cave RF-009 (<named-content xmlns:xlink="http://www.w3.org/1999/xlink" content-type="dwc:verbatimCoordinates" xlink:type="simple"><named-content content-type="geo-json" specific-use="{&#34;type&#34;:&#34;Point&#34;,&#34;coordinates&#34;:[-43.487222,-19.918889]}" id="NCID0ECDBG" xlink:type="simple">19°55'8"S, 43°29'14"W</named-content></named-content>), Am. 514, 2♀, 22.VI.2009 (<abbrev xmlns:xlink="http://www.w3.org/1999/xlink" xlink:title="Instituto Butantan, São Paulo" id="ABBRID0EHDBG" xlink:type="simple">IBSP</abbrev> 196269); Cave RF-049 (<named-content xmlns:xlink="http://www.w3.org/1999/xlink" content-type="dwc:verbatimCoordinates" xlink:type="simple"><named-content content-type="geo-json" specific-use="{&#34;type&#34;:&#34;Point&#34;,&#34;coordinates&#34;:[-43.513056,-19.929444]}" id="NCID0EODBG" xlink:type="simple">19°55'46"S, 43°30'47"W</named-content></named-content>), Am. 519, 1♀, 22.VI.2009 (<abbrev xmlns:xlink="http://www.w3.org/1999/xlink" xlink:title="Instituto Butantan, São Paulo" id="ABBRID0ETDBG" xlink:type="simple">IBSP</abbrev> 196271); Cave RF-032 (<named-content xmlns:xlink="http://www.w3.org/1999/xlink" content-type="dwc:verbatimCoordinates" xlink:type="simple"><named-content content-type="geo-json" specific-use="{&#34;type&#34;:&#34;Point&#34;,&#34;coordinates&#34;:[-43.508056,-19.928333]}" id="NCID0E1DBG" xlink:type="simple">19°55'42"S, 43°30'29"W</named-content></named-content>), Am. 517, 3♀ 1 imm., 22.VI–03.VII.2009 (<abbrev xmlns:xlink="http://www.w3.org/1999/xlink" xlink:title="Instituto Butantan, São Paulo" id="ABBRID0E6DBG" xlink:type="simple">IBSP</abbrev> 196279); Cave RF-036 (<named-content xmlns:xlink="http://www.w3.org/1999/xlink" content-type="dwc:verbatimCoordinates" xlink:type="simple"><named-content content-type="geo-json" specific-use="{&#34;type&#34;:&#34;Point&#34;,&#34;coordinates&#34;:[-43.508611,-19.928333]}" id="NCID0EGEBG" xlink:type="simple">19°55'42"S, 43°30'31"W</named-content></named-content>), Am. 516, 2♀, 22.VI–03.VII.2009 (<abbrev xmlns:xlink="http://www.w3.org/1999/xlink" xlink:title="Instituto Butantan, São Paulo" id="ABBRID0ELEBG" xlink:type="simple">IBSP</abbrev> 196280); Cave RF-048 (<named-content xmlns:xlink="http://www.w3.org/1999/xlink" content-type="dwc:verbatimCoordinates" xlink:type="simple"><named-content content-type="geo-json" specific-use="{&#34;type&#34;:&#34;Point&#34;,&#34;coordinates&#34;:[-43.513056,-19.929444]}" id="NCID0ESEBG" xlink:type="simple">19°55'46"S, 43°30'47"W</named-content></named-content>), Am. 521, 2♀, 22.VI–03.VII.2009 (<abbrev xmlns:xlink="http://www.w3.org/1999/xlink" xlink:title="Instituto Butantan, São Paulo" id="ABBRID0EXEBG" xlink:type="simple">IBSP</abbrev> 196281); Cave RF-042 (<named-content xmlns:xlink="http://www.w3.org/1999/xlink" content-type="dwc:verbatimCoordinates" xlink:type="simple"><named-content content-type="geo-json" specific-use="{&#34;type&#34;:&#34;Point&#34;,&#34;coordinates&#34;:[-43.509444,-19.928611]}" id="NCID0E5EBG" xlink:type="simple">19°55'43"S, 43°30'34"W</named-content></named-content>), Am. 515, 1♀, 22.VI.2009 (<abbrev xmlns:xlink="http://www.w3.org/1999/xlink" xlink:title="Instituto Butantan, São Paulo" id="ABBRID0EDFBG" xlink:type="simple">IBSP</abbrev> 196274); Cave RF-045 (<named-content xmlns:xlink="http://www.w3.org/1999/xlink" content-type="dwc:verbatimCoordinates" xlink:type="simple"><named-content content-type="geo-json" specific-use="{&#34;type&#34;:&#34;Point&#34;,&#34;coordinates&#34;:[-43.509444,-19.928889]}" id="NCID0EKFBG" xlink:type="simple">19°55'44"S, 43°30'34"W</named-content></named-content>), Am. 518, 1♀, 22.VI–03.VII.2009 (<abbrev xmlns:xlink="http://www.w3.org/1999/xlink" xlink:title="Instituto Butantan, São Paulo" id="ABBRID0EPFBG" xlink:type="simple">IBSP</abbrev> 196284); Cave RF-069 (<named-content xmlns:xlink="http://www.w3.org/1999/xlink" content-type="dwc:verbatimCoordinates" xlink:type="simple"><named-content content-type="geo-json" specific-use="{&#34;type&#34;:&#34;Point&#34;,&#34;coordinates&#34;:[-43.534444,-19.939722]}" id="NCID0EWFBG" xlink:type="simple">19°56'23"S, 43°32'4"W</named-content></named-content>); Am. 875, 1♀, 09–13.XII.2009 (<abbrev xmlns:xlink="http://www.w3.org/1999/xlink" xlink:title="Instituto Butantan, São Paulo" id="ABBRID0E2FBG" xlink:type="simple">IBSP</abbrev> 182821); Cave RF-069 (<named-content xmlns:xlink="http://www.w3.org/1999/xlink" content-type="dwc:verbatimCoordinates" xlink:type="simple"><named-content content-type="geo-json" specific-use="{&#34;type&#34;:&#34;Point&#34;,&#34;coordinates&#34;:[-43.534444,-19.939722]}" id="NCID0ECGBG" xlink:type="simple">19°56'23"S, 43°32'4"W</named-content></named-content>), Am. 781, 2♀, 20–25.VIII.2009 (<abbrev xmlns:xlink="http://www.w3.org/1999/xlink" xlink:title="Instituto Butantan, São Paulo" id="ABBRID0EHGBG" xlink:type="simple">IBSP</abbrev> 182818); Cave RF-080 (<named-content xmlns:xlink="http://www.w3.org/1999/xlink" content-type="dwc:verbatimCoordinates" xlink:type="simple"><named-content content-type="geo-json" specific-use="{&#34;type&#34;:&#34;Point&#34;,&#34;coordinates&#34;:[-43.544167,-19.940278]}" id="NCID0EOGBG" xlink:type="simple">19°56'25"S, 43°32'39"W</named-content></named-content>), Am. 791, 2♀, 20–25.VIII.2009 (<abbrev xmlns:xlink="http://www.w3.org/1999/xlink" xlink:title="Instituto Butantan, São Paulo" id="ABBRID0ETGBG" xlink:type="simple">IBSP</abbrev> 182819); Cave RF-063 (<named-content xmlns:xlink="http://www.w3.org/1999/xlink" content-type="dwc:verbatimCoordinates" xlink:type="simple"><named-content content-type="geo-json" specific-use="{&#34;type&#34;:&#34;Point&#34;,&#34;coordinates&#34;:[-43.533611,-19.937778]}" id="NCID0E1GBG" xlink:type="simple">19°56'16"S, 43°32'1"W</named-content></named-content>), Am. 913, 1♀, 09–13.XII.2009 (<abbrev xmlns:xlink="http://www.w3.org/1999/xlink" xlink:title="Instituto Butantan, São Paulo" id="ABBRID0E6GBG" xlink:type="simple">IBSP</abbrev> 182823), all collected by R. Bessi et al.; Mina do Baú, Cave_011 (<named-content xmlns:xlink="http://www.w3.org/1999/xlink" content-type="dwc:verbatimCoordinates" xlink:type="simple"><named-content content-type="geo-json" specific-use="{&#34;type&#34;:&#34;Point&#34;,&#34;coordinates&#34;:[-43.628333,-19.956111]}" id="NCID0EGHBG" xlink:type="simple">19°57'22"S, 43°37'42"W</named-content></named-content>), Am. 03, 2♂, 28.X.2016, F. Bondezan leg. (<abbrev xmlns:xlink="http://www.w3.org/1999/xlink" xlink:title="Instituto Butantan, São Paulo" id="ABBRID0ELHBG" xlink:type="simple">IBSP</abbrev> 198500); Moeda, Cave VL-37 (<named-content xmlns:xlink="http://www.w3.org/1999/xlink" content-type="dwc:verbatimCoordinates" xlink:type="simple"><named-content content-type="geo-json" specific-use="{&#34;type&#34;:&#34;Point&#34;,&#34;coordinates&#34;:[-43.946111,-20.298889]}" id="NCID0ESHBG" xlink:type="simple">20°17'56"S, 43°56'46"W</named-content></named-content>), Am. 84, 3♀, 29.III–03.IV.2012, J. Mascarenhas leg. (<abbrev xmlns:xlink="http://www.w3.org/1999/xlink" xlink:title="Instituto Butantan, São Paulo" id="ABBRID0EXHBG" xlink:type="simple">IBSP</abbrev> 180709); Itabirito, Cave VL-17 (<named-content xmlns:xlink="http://www.w3.org/1999/xlink" content-type="dwc:verbatimCoordinates" xlink:type="simple"><named-content content-type="geo-json" specific-use="{&#34;type&#34;:&#34;Point&#34;,&#34;coordinates&#34;:[-43.936111,-20.341667]}" id="NCID0E5HBG" xlink:type="simple">20°20'30"S, 43°56'10"W</named-content></named-content>), Am. 02, 1♂ 1♀, 4–25.X.2012 (<abbrev xmlns:xlink="http://www.w3.org/1999/xlink" xlink:title="Instituto Butantan, São Paulo" id="ABBRID0EDIBG" xlink:type="simple">IBSP</abbrev> 180937); Cave VL-48 (20°17'52"S, <!--PageBreak-->43°56'35"W), Am. 62, 1♀, 3–6.X.2011 (<abbrev xmlns:xlink="http://www.w3.org/1999/xlink" xlink:title="Instituto Butantan, São Paulo" id="ABBRID0EJIBG" xlink:type="simple">IBSP</abbrev> 180707); Cave VL-10 (<named-content xmlns:xlink="http://www.w3.org/1999/xlink" content-type="dwc:verbatimCoordinates" xlink:type="simple"><named-content content-type="geo-json" specific-use="{&#34;type&#34;:&#34;Point&#34;,&#34;coordinates&#34;:[-43.945278,-20.285278]}" id="NCID0EQIBG" xlink:type="simple">20°17'7"S, 43°56'43"W</named-content></named-content>), Am. 101, 3♀, 29.III–03.IV.2012 (<abbrev xmlns:xlink="http://www.w3.org/1999/xlink" xlink:title="Instituto Butantan, São Paulo" id="ABBRID0EVIBG" xlink:type="simple">IBSP</abbrev> 180710); Cave VL-50 (<named-content xmlns:xlink="http://www.w3.org/1999/xlink" content-type="dwc:verbatimCoordinates" xlink:type="simple"><named-content content-type="geo-json" specific-use="{&#34;type&#34;:&#34;Point&#34;,&#34;coordinates&#34;:[-43.940833,-20.298889]}" id="NCID0E3IBG" xlink:type="simple">20°17'56"S, 43°56'27"W</named-content></named-content>), Am. 69, 1♀, 29.III–03.IV.2012 (<abbrev xmlns:xlink="http://www.w3.org/1999/xlink" xlink:title="Instituto Butantan, São Paulo" id="ABBRID0EBJBG" xlink:type="simple">IBSP</abbrev> 180708); Cave VL-48 (<named-content xmlns:xlink="http://www.w3.org/1999/xlink" content-type="dwc:verbatimCoordinates" xlink:type="simple"><named-content content-type="geo-json" specific-use="{&#34;type&#34;:&#34;Point&#34;,&#34;coordinates&#34;:[-43.943056,-20.297778]}" id="NCID0EIJBG" xlink:type="simple">20°17'52"S, 43°56'35"W</named-content></named-content>), Am. 59, 1♀, 3–6.X.2011 (<abbrev xmlns:xlink="http://www.w3.org/1999/xlink" xlink:title="Instituto Butantan, São Paulo" id="ABBRID0ENJBG" xlink:type="simple">IBSP</abbrev> 180938); Cave VL-48 (<named-content xmlns:xlink="http://www.w3.org/1999/xlink" content-type="dwc:verbatimCoordinates" xlink:type="simple"><named-content content-type="geo-json" specific-use="{&#34;type&#34;:&#34;Point&#34;,&#34;coordinates&#34;:[-43.943056,-20.297778]}" id="NCID0EUJBG" xlink:type="simple">20°17'52"S, 43°56'35"W</named-content></named-content>), Am. 60, 2♀, 3–6.X.2011 (<abbrev xmlns:xlink="http://www.w3.org/1999/xlink" xlink:title="Instituto Butantan, São Paulo" id="ABBRID0EZJBG" xlink:type="simple">IBSP</abbrev> 180706); Cave VL-52 (<named-content xmlns:xlink="http://www.w3.org/1999/xlink" content-type="dwc:verbatimCoordinates" xlink:type="simple"><named-content content-type="geo-json" specific-use="{&#34;type&#34;:&#34;Point&#34;,&#34;coordinates&#34;:[-43.940833,-20.299167]}" id="NCID0EAKBG" xlink:type="simple">20°17'57"S, 43°56'27"W</named-content></named-content>); Am. 11, 1♀, 3–6.X.2011 (<abbrev xmlns:xlink="http://www.w3.org/1999/xlink" xlink:title="Instituto Butantan, São Paulo" id="ABBRID0EFKBG" xlink:type="simple">IBSP</abbrev> 180705); Cave VL-51 (<named-content xmlns:xlink="http://www.w3.org/1999/xlink" content-type="dwc:verbatimCoordinates" xlink:type="simple"><named-content content-type="geo-json" specific-use="{&#34;type&#34;:&#34;Point&#34;,&#34;coordinates&#34;:[-43.940833,-20.298889]}" id="NCID0EMKBG" xlink:type="simple">20°17'56"S, 43°56'27"W</named-content></named-content>), Am. 5, 1♀, 3–6.X.2011 (<abbrev xmlns:xlink="http://www.w3.org/1999/xlink" xlink:title="Instituto Butantan, São Paulo" id="ABBRID0ERKBG" xlink:type="simple">IBSP</abbrev> 180704), Cave VL-25 (<named-content xmlns:xlink="http://www.w3.org/1999/xlink" content-type="dwc:verbatimCoordinates" xlink:type="simple"><named-content content-type="geo-json" specific-use="{&#34;type&#34;:&#34;Point&#34;,&#34;coordinates&#34;:[-43.934722,-20.335833]}" id="NCID0EYKBG" xlink:type="simple">20°20'9"S, 43°56'5"W</named-content></named-content>), Am. 104, 2♀, 07–10.V.2013 (<abbrev xmlns:xlink="http://www.w3.org/1999/xlink" xlink:title="Instituto Butantan, São Paulo" id="ABBRID0E4KBG" xlink:type="simple">IBSP</abbrev> 180853); Cave VL-25 (<named-content xmlns:xlink="http://www.w3.org/1999/xlink" content-type="dwc:verbatimCoordinates" xlink:type="simple"><named-content content-type="geo-json" specific-use="{&#34;type&#34;:&#34;Point&#34;,&#34;coordinates&#34;:[-43.934722,-20.335833]}" id="NCID0EELBG" xlink:type="simple">20°20'9"S, 43°56'5"W</named-content></named-content>), Am. 105, 1♀, 07–10.V.2013 (<abbrev xmlns:xlink="http://www.w3.org/1999/xlink" xlink:title="Instituto Butantan, São Paulo" id="ABBRID0EJLBG" xlink:type="simple">IBSP</abbrev> 180854), all collected by J. Mascarenhas leg.; Cave CAP2_0020 (<named-content xmlns:xlink="http://www.w3.org/1999/xlink" content-type="dwc:verbatimCoordinates" xlink:type="simple"><named-content content-type="geo-json" specific-use="{&#34;type&#34;:&#34;Point&#34;,&#34;coordinates&#34;:[-43.656111,-20.148611]}" id="NCID0EQLBG" xlink:type="simple">20°8'55"S, 43°39'22"W</named-content></named-content>), Am. 1409, 1♀, 15–31.III.2016 (<abbrev xmlns:xlink="http://www.w3.org/1999/xlink" xlink:title="Instituto Butantan, São Paulo" id="ABBRID0EVLBG" xlink:type="simple">IBSP</abbrev> 198525); Cave CAP2_0020 (<named-content xmlns:xlink="http://www.w3.org/1999/xlink" content-type="dwc:verbatimCoordinates" xlink:type="simple"><named-content content-type="geo-json" specific-use="{&#34;type&#34;:&#34;Point&#34;,&#34;coordinates&#34;:[-43.656111,-20.148611]}" id="NCID0E3LBG" xlink:type="simple">20°8'55"S, 43°39'22"W</named-content></named-content>), Am. 1645, 1♀, 14.VII–18.IX.2016 (<abbrev xmlns:xlink="http://www.w3.org/1999/xlink" xlink:title="Instituto Butantan, São Paulo" id="ABBRID0EBMBG" xlink:type="simple">IBSP</abbrev> 198530), all collected by Equipe Carste leg.; Santa Bárbara, Serra do Gandarela, Cave GAND_0038 (<named-content xmlns:xlink="http://www.w3.org/1999/xlink" content-type="dwc:verbatimCoordinates" xlink:type="simple"><named-content content-type="geo-json" specific-use="{&#34;type&#34;:&#34;Point&#34;,&#34;coordinates&#34;:[-43.652500,-20.041667]}" id="NCID0EIMBG" xlink:type="simple">20°2'30"S, 43°39'9"W</named-content></named-content>), Am. 1831, 1♂, 14.VII–18.IX.2016 (<abbrev xmlns:xlink="http://www.w3.org/1999/xlink" xlink:title="Instituto Butantan, São Paulo" id="ABBRID0ENMBG" xlink:type="simple">IBSP</abbrev> 198531); Cave SG-029 (ex Cave GAND_0003) (<named-content xmlns:xlink="http://www.w3.org/1999/xlink" content-type="dwc:verbatimCoordinates" xlink:type="simple"><named-content content-type="geo-json" specific-use="{&#34;type&#34;:&#34;Point&#34;,&#34;coordinates&#34;:[-43.636667,-20.103889]}" id="NCID0EUMBG" xlink:type="simple">20°6'14"S, 43°38'12"W</named-content></named-content>), Am. 745, 1♀, 10.II–20.III.2014 (<abbrev xmlns:xlink="http://www.w3.org/1999/xlink" xlink:title="Instituto Butantan, São Paulo" id="ABBRID0EZMBG" xlink:type="simple">IBSP</abbrev> 198507); Cave GAND_0095 (<named-content xmlns:xlink="http://www.w3.org/1999/xlink" content-type="dwc:verbatimCoordinates" xlink:type="simple"><named-content content-type="geo-json" specific-use="{&#34;type&#34;:&#34;Point&#34;,&#34;coordinates&#34;:[-43.670000,-20.065556]}" id="NCID0EANBG" xlink:type="simple">20°3'56"S, 43°40'12"W</named-content></named-content>), Am. 1011, 1♀, 10.II–20.III.2014 (<abbrev xmlns:xlink="http://www.w3.org/1999/xlink" xlink:title="Instituto Butantan, São Paulo" id="ABBRID0EFNBG" xlink:type="simple">IBSP</abbrev> 198509); Cave GAND_0033 (<named-content xmlns:xlink="http://www.w3.org/1999/xlink" content-type="dwc:verbatimCoordinates" xlink:type="simple"><named-content content-type="geo-json" specific-use="{&#34;type&#34;:&#34;Point&#34;,&#34;coordinates&#34;:[-43.652500,-20.090000]}" id="NCID0EMNBG" xlink:type="simple">20°5'24"S, 43°39'9"W</named-content></named-content>), Am. 1800, 1♀, 14.VII–18.IX.2016 (<abbrev xmlns:xlink="http://www.w3.org/1999/xlink" xlink:title="Instituto Butantan, São Paulo" id="ABBRID0ERNBG" xlink:type="simple">IBSP</abbrev> 198510); Cave GAND 0065 (<named-content xmlns:xlink="http://www.w3.org/1999/xlink" content-type="dwc:verbatimCoordinates" xlink:type="simple"><named-content content-type="geo-json" specific-use="{&#34;type&#34;:&#34;Point&#34;,&#34;coordinates&#34;:[-43.658611,-20.072778]}" id="NCID0EYNBG" xlink:type="simple">20°4'22"S, 43°39'31"W</named-content></named-content>), Am. 1898, 1♂, 15–31.III.2016 (<abbrev xmlns:xlink="http://www.w3.org/1999/xlink" xlink:title="Instituto Butantan, São Paulo" id="ABBRID0E4NBG" xlink:type="simple">IBSP</abbrev> 198516); Cave GAND_0037 (<named-content xmlns:xlink="http://www.w3.org/1999/xlink" content-type="dwc:verbatimCoordinates" xlink:type="simple"><named-content content-type="geo-json" specific-use="{&#34;type&#34;:&#34;Point&#34;,&#34;coordinates&#34;:[-43.652222,-20.041389]}" id="NCID0EEOBG" xlink:type="simple">20°2'29"S, 43°39'8"W</named-content></named-content>), Am. 2221, 1♀, 15–31.III.2016 (<abbrev xmlns:xlink="http://www.w3.org/1999/xlink" xlink:title="Instituto Butantan, São Paulo" id="ABBRID0EJOBG" xlink:type="simple">IBSP</abbrev> 198517); Cave GAND_0116 (<named-content xmlns:xlink="http://www.w3.org/1999/xlink" content-type="dwc:verbatimCoordinates" xlink:type="simple"><named-content content-type="geo-json" specific-use="{&#34;type&#34;:&#34;Point&#34;,&#34;coordinates&#34;:[-43.669444,-20.069722]}" id="NCID0EQOBG" xlink:type="simple">20°4'11"S, 43°40'10"W</named-content></named-content>), Am. 1510, 1♀, 15–31.III.2016 (<abbrev xmlns:xlink="http://www.w3.org/1999/xlink" xlink:title="Instituto Butantan, São Paulo" id="ABBRID0EVOBG" xlink:type="simple">IBSP</abbrev> 198518); Cave SG-029 (ex Cave GAND_0003) (<named-content xmlns:xlink="http://www.w3.org/1999/xlink" content-type="dwc:verbatimCoordinates" xlink:type="simple"><named-content content-type="geo-json" specific-use="{&#34;type&#34;:&#34;Point&#34;,&#34;coordinates&#34;:[-43.636667,-20.103889]}" id="NCID0E3OBG" xlink:type="simple">20°6'14"S, 43°38'12"W</named-content></named-content>), Am. 746, 1♀, 10.II–20.III.2014 (<abbrev xmlns:xlink="http://www.w3.org/1999/xlink" xlink:title="Instituto Butantan, São Paulo" id="ABBRID0EBPBG" xlink:type="simple">IBSP</abbrev> 198512); Cave SG-048 (<named-content xmlns:xlink="http://www.w3.org/1999/xlink" content-type="dwc:verbatimCoordinates" xlink:type="simple"><named-content content-type="geo-json" specific-use="{&#34;type&#34;:&#34;Point&#34;,&#34;coordinates&#34;:[-43.673611,-20.085833]}" id="NCID0EIPBG" xlink:type="simple">20°5'9"S, 43°40'25"W</named-content></named-content>), Am. 1133, 1♀, 10.II–20.III.2014 (<abbrev xmlns:xlink="http://www.w3.org/1999/xlink" xlink:title="Instituto Butantan, São Paulo" id="ABBRID0ENPBG" xlink:type="simple">IBSP</abbrev> 198513); Cave GAND_0051 (<named-content xmlns:xlink="http://www.w3.org/1999/xlink" content-type="dwc:verbatimCoordinates" xlink:type="simple"><named-content content-type="geo-json" specific-use="{&#34;type&#34;:&#34;Point&#34;,&#34;coordinates&#34;:[-43.669167,-20.048611]}" id="NCID0EUPBG" xlink:type="simple">20°2'55"S, 43°40'9"W</named-content></named-content>), Am. 1151, 2♀, 10.II–20.III.2014 (<abbrev xmlns:xlink="http://www.w3.org/1999/xlink" xlink:title="Instituto Butantan, São Paulo" id="ABBRID0EZPBG" xlink:type="simple">IBSP</abbrev> 198520); Cave GAND_0033 (<named-content xmlns:xlink="http://www.w3.org/1999/xlink" content-type="dwc:verbatimCoordinates" xlink:type="simple"><named-content content-type="geo-json" specific-use="{&#34;type&#34;:&#34;Point&#34;,&#34;coordinates&#34;:[-43.652500,-20.090000]}" id="NCID0EAQBG" xlink:type="simple">20°5'24"S, 43°39'9"W</named-content></named-content>), Am. 1801, 1♀, 14.VII–18.IX.2016 (<abbrev xmlns:xlink="http://www.w3.org/1999/xlink" xlink:title="Instituto Butantan, São Paulo" id="ABBRID0EFQBG" xlink:type="simple">IBSP</abbrev> 198521); Cave GAND_0013 (<named-content xmlns:xlink="http://www.w3.org/1999/xlink" content-type="dwc:verbatimCoordinates" xlink:type="simple"><named-content content-type="geo-json" specific-use="{&#34;type&#34;:&#34;Point&#34;,&#34;coordinates&#34;:[-43.670556,-20.095278]}" id="NCID0EMQBG" xlink:type="simple">20°5'43"S, 43°40'14"W</named-content></named-content>), Am. 787, 1♀, 10.II–20.III.2014 (<abbrev xmlns:xlink="http://www.w3.org/1999/xlink" xlink:title="Instituto Butantan, São Paulo" id="ABBRID0ERQBG" xlink:type="simple">IBSP</abbrev> 198523); Cave SG-043 (<named-content xmlns:xlink="http://www.w3.org/1999/xlink" content-type="dwc:verbatimCoordinates" xlink:type="simple"><named-content content-type="geo-json" specific-use="{&#34;type&#34;:&#34;Point&#34;,&#34;coordinates&#34;:[-43.674444,-20.096667]}" id="NCID0EYQBG" xlink:type="simple">20°5'48"S, 43°40'28"W</named-content></named-content>), Am. 2240, 1♀, 14.VII–18.IX.2016 (<abbrev xmlns:xlink="http://www.w3.org/1999/xlink" xlink:title="Instituto Butantan, São Paulo" id="ABBRID0E4QBG" xlink:type="simple">IBSP</abbrev> 198524); Cave GAND_0116 (<named-content xmlns:xlink="http://www.w3.org/1999/xlink" content-type="dwc:verbatimCoordinates" xlink:type="simple"><named-content content-type="geo-json" specific-use="{&#34;type&#34;:&#34;Point&#34;,&#34;coordinates&#34;:[-43.669444,-20.069722]}" id="NCID0EERBG" xlink:type="simple">20°4'11"S, 43°40'10"W</named-content></named-content>), Am. 2111, 1♀, 14.VII–18.IX.2016 (<abbrev xmlns:xlink="http://www.w3.org/1999/xlink" xlink:title="Instituto Butantan, São Paulo" id="ABBRID0EJRBG" xlink:type="simple">IBSP</abbrev> 198526); Cave GAND_0114 (<named-content xmlns:xlink="http://www.w3.org/1999/xlink" content-type="dwc:verbatimCoordinates" xlink:type="simple"><named-content content-type="geo-json" specific-use="{&#34;type&#34;:&#34;Point&#34;,&#34;coordinates&#34;:[-43.670556,-20.068333]}" id="NCID0EQRBG" xlink:type="simple">20°4'6"S, 43°40'14"W</named-content></named-content>), Am. 1275, 1♀, 10.II–20.III.2014 (<abbrev xmlns:xlink="http://www.w3.org/1999/xlink" xlink:title="Instituto Butantan, São Paulo" id="ABBRID0EVRBG" xlink:type="simple">IBSP</abbrev> 198528); Cave GAND_0063 (<named-content xmlns:xlink="http://www.w3.org/1999/xlink" content-type="dwc:verbatimCoordinates" xlink:type="simple"><named-content content-type="geo-json" specific-use="{&#34;type&#34;:&#34;Point&#34;,&#34;coordinates&#34;:[-43.657222,-20.074722]}" id="NCID0E3RBG" xlink:type="simple">20°4'29"S, 43°39'26"W</named-content></named-content>), Am. 1298, 1♀, 15–31.III.2016 (<abbrev xmlns:xlink="http://www.w3.org/1999/xlink" xlink:title="Instituto Butantan, São Paulo" id="ABBRID0EBSBG" xlink:type="simple">IBSP</abbrev> 198529); Cave GAND_0116 (<named-content xmlns:xlink="http://www.w3.org/1999/xlink" content-type="dwc:verbatimCoordinates" xlink:type="simple"><named-content content-type="geo-json" specific-use="{&#34;type&#34;:&#34;Point&#34;,&#34;coordinates&#34;:[-43.669444,-20.069722]}" id="NCID0EISBG" xlink:type="simple">20°4'11"S, 43°40'10"W</named-content></named-content>), Am. 2110, 1♀, 14.VII–18.IX.2016 (<abbrev xmlns:xlink="http://www.w3.org/1999/xlink" xlink:title="Instituto Butantan, São Paulo" id="ABBRID0ENSBG" xlink:type="simple">IBSP</abbrev> 198532), all collected by Equipe Carste leg.; Rio Acima, Serra do Gandarela, Cave SG-013 (ex Cave GAND_0015) (<named-content xmlns:xlink="http://www.w3.org/1999/xlink" content-type="dwc:verbatimCoordinates" xlink:type="simple"><named-content content-type="geo-json" specific-use="{&#34;type&#34;:&#34;Point&#34;,&#34;coordinates&#34;:[-43.685000,-20.094167]}" id="NCID0EUSBG" xlink:type="simple">20°5'39"S, 43°41'6"W</named-content></named-content>), Am. 794, 4♀, 10.II–20.III.2014 (<abbrev xmlns:xlink="http://www.w3.org/1999/xlink" xlink:title="Instituto Butantan, São Paulo" id="ABBRID0EZSBG" xlink:type="simple">IBSP</abbrev> 198522); Cave SG-016 (<named-content xmlns:xlink="http://www.w3.org/1999/xlink" content-type="dwc:verbatimCoordinates" xlink:type="simple"><named-content content-type="geo-json" specific-use="{&#34;type&#34;:&#34;Point&#34;,&#34;coordinates&#34;:[-43.680833,-20.094444]}" id="NCID0EATBG" xlink:type="simple">20°5'40"S, 43°40'51"W</named-content></named-content>), Am. 2199, 1♂, 14.VII–18.IX.2016 (<abbrev xmlns:xlink="http://www.w3.org/1999/xlink" xlink:title="Instituto Butantan, São Paulo" id="ABBRID0EFTBG" xlink:type="simple">IBSP</abbrev> 198511); Cave SG-051 (<named-content xmlns:xlink="http://www.w3.org/1999/xlink" content-type="dwc:verbatimCoordinates" xlink:type="simple"><named-content content-type="geo-json" specific-use="{&#34;type&#34;:&#34;Point&#34;,&#34;coordinates&#34;:[-43.678611,-20.097222]}" id="NCID0EMTBG" xlink:type="simple">20°5'50"S, 43°40'43"W</named-content></named-content>), Am. 1156, 1♀, 10.II–20.III.2014 (<abbrev xmlns:xlink="http://www.w3.org/1999/xlink" xlink:title="Instituto Butantan, São Paulo" id="ABBRID0ERTBG" xlink:type="simple">IBSP</abbrev> 198514); Cave SG-051 (<named-content xmlns:xlink="http://www.w3.org/1999/xlink" content-type="dwc:verbatimCoordinates" xlink:type="simple"><named-content content-type="geo-json" specific-use="{&#34;type&#34;:&#34;Point&#34;,&#34;coordinates&#34;:[-43.678611,-20.097222]}" id="NCID0EYTBG" xlink:type="simple">20°5'50"S, 43°40'43"W</named-content></named-content>), Am. 1154, 1♀ 2 imm., 10.II–20.III.2014 (<abbrev xmlns:xlink="http://www.w3.org/1999/xlink" xlink:title="Instituto Butantan, São Paulo" id="ABBRID0E4TBG" xlink:type="simple">IBSP</abbrev> 198515); Cave GAND_82 (<named-content xmlns:xlink="http://www.w3.org/1999/xlink" content-type="dwc:verbatimCoordinates" xlink:type="simple"><named-content content-type="geo-json" specific-use="{&#34;type&#34;:&#34;Point&#34;,&#34;coordinates&#34;:[-43.680278,-20.094444]}" id="NCID0EEUBG" xlink:type="simple">20°5'40"S, 43°40'49"W</named-content></named-content>), Am. 1302, 1♀, 15–31.III.2016 (<abbrev xmlns:xlink="http://www.w3.org/1999/xlink" xlink:title="Instituto Butantan, São Paulo" id="ABBRID0EJUBG" xlink:type="simple">IBSP</abbrev> 198508); Cave SG-012 (ex Cave GAND_0102) (<named-content xmlns:xlink="http://www.w3.org/1999/xlink" content-type="dwc:verbatimCoordinates" xlink:type="simple"><named-content content-type="geo-json" specific-use="{&#34;type&#34;:&#34;Point&#34;,&#34;coordinates&#34;:[-43.684722,-20.093889]}" id="NCID0EQUBG" xlink:type="simple">20°5'38"S, 43°41'5"W</named-content></named-content>), Am. 1017, 1♀, 10.II–20.III.2014 (<abbrev xmlns:xlink="http://www.w3.org/1999/xlink" xlink:title="Instituto Butantan, São Paulo" id="ABBRID0EVUBG" xlink:type="simple">IBSP</abbrev> 198519); Cave SG-012 (ex Cave GAND_0102) (<named-content xmlns:xlink="http://www.w3.org/1999/xlink" content-type="dwc:verbatimCoordinates" xlink:type="simple"><named-content content-type="geo-json" specific-use="{&#34;type&#34;:&#34;Point&#34;,&#34;coordinates&#34;:[-43.684722,-20.093889]}" id="NCID0E3UBG" xlink:type="simple">20°5'38"S, 43°41'5"W</named-content></named-content>), Am. 2039, 2♀, 14.VII–18.IX.2016 (<abbrev xmlns:xlink="http://www.w3.org/1999/xlink" xlink:title="Instituto Butantan, São Paulo" id="ABBRID0EBVBG" xlink:type="simple">IBSP</abbrev> 198527), all collected by Equipe Carste leg.</p><!--PageBreak--></tp:treatment-sec><tp:treatment-sec sec-type="etymology" id="SECID0EGVBG"><title>Etymology.</title><p>The specific epithet is a noun taken in apposition and refers to the type locality.</p></tp:treatment-sec><tp:treatment-sec sec-type="diagnosis" id="SECID0ELVBG"><title>Diagnosis.</title><p>Males of <italic><tp:taxon-name><tp:taxon-name-part taxon-name-part-type="genus" reg="Tonton">Tonton</tp:taxon-name-part><tp:taxon-name-part taxon-name-part-type="species" reg="matodentro">matodentro</tp:taxon-name-part></tp:taxon-name></italic> sp. n. are similar to those of other species in the genus by the piriform bulb, differing by the apex of embolus, which is enlarged and slightly flattened (Fig. <xref ref-type="fig" rid="F7">7C–G</xref>). Females resemble <italic><tp:taxon-name><tp:taxon-name-part taxon-name-part-type="genus" reg="Tonton">T.</tp:taxon-name-part><tp:taxon-name-part taxon-name-part-type="species" reg="emboaba">emboaba</tp:taxon-name-part></tp:taxon-name></italic> by the similar internal lobe of the spermathecae, but differ by the elongated external lobe (Fig. <xref ref-type="fig" rid="F8">8D</xref>).</p><fig id="F7" position="float" orientation="portrait"><label>Figure 7.</label><caption><p><italic><tp:taxon-name><tp:taxon-name-part taxon-name-part-type="genus" reg="Tonton">Tonton</tp:taxon-name-part><tp:taxon-name-part taxon-name-part-type="species" reg="matodentro">matodentro</tp:taxon-name-part></tp:taxon-name></italic> sp. n. (male, Conceição do Mato Dentro, Minas Gerais, <abbrev xmlns:xlink="http://www.w3.org/1999/xlink" xlink:title="Instituto Butantan, São Paulo" id="ABBRID0ECXBG" xlink:type="simple">IBSP</abbrev> 196239), <bold>A</bold> eyes, dorsal view <bold>B</bold> serrula, lateral view <bold>C</bold> embolous tip, ventral view <bold>D</bold> palp, prolateral view; arrow indicate prolateral lobe (PL) <bold>E</bold> palp, retrolateral view <bold>F, G</bold> bulb, retrolateral view, <bold>H</bold> chelicerae teeth, ventral view. Abbreviations: PL, prolateral lobe. Scale bars: 50 μm (<bold>A</bold>); 30 μm (<bold>B</bold>); 100 μm (<bold>C</bold>); 200 μm (<bold>D, E</bold>); 50 μm (<bold>F, G, H</bold>).</p></caption><graphic xmlns:xlink="http://www.w3.org/1999/xlink" xlink:href="zookeys-814-001-g007.jpg" position="float" orientation="portrait" xlink:type="simple" id="oo_255408.jpg"/></fig><fig id="F8" position="float" orientation="portrait"><label>Figure 8.</label><caption><p><italic><tp:taxon-name><tp:taxon-name-part taxon-name-part-type="genus" reg="Tonton">Tonton</tp:taxon-name-part><tp:taxon-name-part taxon-name-part-type="species" reg="matodentro">matodentro</tp:taxon-name-part></tp:taxon-name></italic> sp. n., (female, Conceição do Mato Dentro, Minas Gerais, <abbrev xmlns:xlink="http://www.w3.org/1999/xlink" xlink:title="Instituto Butantan, São Paulo" id="ABBRID0EWYBG" xlink:type="simple">IBSP</abbrev> 196239), <bold>A</bold> eyes, dorsal view <bold>B</bold> serrula, lateral view <bold>C</bold> palpal claw, prolateral view <bold>D</bold> female genitalia, dorsal view. Scale bars: 50 μm (<bold>A, B, C</bold>); 100 μm (<bold>D</bold>).</p></caption><graphic xmlns:xlink="http://www.w3.org/1999/xlink" xlink:href="zookeys-814-001-g008.jpg" position="float" orientation="portrait" xlink:type="simple" id="oo_255409.jpg"/></fig></tp:treatment-sec><tp:treatment-sec sec-type="description" id="SECID0ELZBG"><title>Description.</title><p><bold>Male (holotype).</bold> Coloration: carapace and legs whitish, abdomen yellowish. Total length 1.95. Carapace 0.95 long, 0.65 wide. Abdomen 1.0 long. Fovea 0.13. Clypeus 0.03. Eyes: six, the lateral eyes are vestigial, PME 0.02, lateral eyes are not visible to be measured (Fig. <xref ref-type="fig" rid="F5">5A</xref>). Labium 0.1 long, 0.15 wide. Sternum 0.45 wide, 0.58 long. Serrula with 4–5 rows of teeth clumped in series (Fig. <xref ref-type="fig" rid="F7">7B</xref>). Palp: femur 0.54/ patella 0.29/ tibia 0.41/ tarsus 0.28/ total 1.52. Leg I: femur 0.73/ patella 0.39/ tibia 0.36/ metatarsus 0.34/ tarsus 0.37/ total 2.19 used on SEM pictures; II femur 0.73/ patella 0.39/ tibia 0.36/ metatarsus 0.34/ tarsus 0.37/ total 2.19; III 0.63/ 0.33/ 0.45/ 0.39/ 0.38/ 2.18; IV 0.78/ 0.39/ 0.59/ 0.59/ 0.45/ 2.8. Leg formula 4123. Spination: palp tibia p3, tarsus d5ap; leg II tibia v4-3ap, p1, metatarsus v2-2ap; III patella p1, r2, tibia d1, v4-2ap, p1, r1, metatarsus d2, v2-3ap, p2, r1; IV patella v1, p2, r2, tibia d1, v3-3ap, p3, r3, metatarsus d3, v2-3ap, p2, r1. Tibia I with three apical ventral spines. Palpal tibia two times the size of cymbium, with the bulb resting in a ventral depression. Cymbium as long as wide with a short prolateral lobe, with five apical spines (Fig. <xref ref-type="fig" rid="F7">7D, E</xref>). Bulb piriform, embolus elongated with the same size of tegulum, with strong medial curvature, and apex rounded (Fig. <xref ref-type="fig" rid="F7">7C–G</xref>). PLS basal, medial and apical segments, 0.22, 0.18, 0.16 long.</p><p><bold>Female (paratype).</bold> Coloration as in male. Total length 2.18. Carapace 1.0 long, 0.74 wide. Abdomen 1.18 long. Fovea 0.07. Clypeus 0.03. Eyes: six, the lateral eyes vestigial, ALE 0.03, PME 0.01, PLE 0.07 (Fig. <xref ref-type="fig" rid="F8">8A</xref>). Labium 0.1 long, 0.16 wide. Sternum 0.57 wide, 0.58 long. Serrula as in male (Fig. <xref ref-type="fig" rid="F8">8B</xref>). Palp: femur 0.52/ patella 0.29/ tibia 0.32/ tarsus 0.33/ total 1.46. Leg I femur 0.64/ patella 0.39/ tibia 0.46/ metatarsus 0.32/ tarsus 0.29/ total 2.10; II 0.59/ 0.34/ 0.38/ 0.30/ 0.26/ 1.87; III 0.47/ 0.26/ 0.33/ 0.36/ 0.33/ 1.75; IV 0.65/ 0.36/ 0.52/ 0.46/ 0.37/ 2.36. Leg formula 4123. Spination: palp tibia v1-2ap, tarsus v2; leg I tibia v1-2ap, metatarsus v2-2ap; II patella p1, tibia v3-3ap, p3, metatarsus v2-3ap, p1; III patella p2, r1, tibia d1, v3-3ap, p1, r1, metatarsus d3, v3-3ap, p1; IV patella p1, tibia d1, v3-3ap, p2, r1, metatarsus d2, v3-3ap, p2, r2. Genitalia with internal lobe with large and rounded apex, external lobe connected to the basis with elongated duct and discrete globous apex, wide spermathecae basis, glands in both lobes, scattered irregularly (Fig. <xref ref-type="fig" rid="F8">8D</xref>, left side collapsed). PLS: basal, medial and apical segments, 0.22, 0.18, 0.16 long.</p></tp:treatment-sec><tp:treatment-sec sec-type="natural history" id="SECID0ET1BG"><title>Natural history.</title><p>The specimens of <italic><tp:taxon-name><tp:taxon-name-part taxon-name-part-type="genus" reg="Tonton">Tonton</tp:taxon-name-part><tp:taxon-name-part taxon-name-part-type="species" reg="matodentro">matodentro</tp:taxon-name-part></tp:taxon-name></italic> sp. n. were collected in the caves in the Quadrilátero Ferrífero Iron Region, on the floor. This species is classified as troglobite.</p></tp:treatment-sec><tp:treatment-sec sec-type="distribution" id="SECID0EE2BG"><title>Distribution.</title><p>Morro do Pilar and Conceição de Mato Dentro, in the state of Minas Gerais (Fig. <xref ref-type="fig" rid="F13">13</xref>).</p><!--PageBreak--></tp:treatment-sec><tp:treatment-sec><!--Section generated to contain objects referenced in tp:taxon-treatment.--><fig id="F13" position="float" orientation="portrait"><label>Figure 13.</label><caption><p><italic><tp:taxon-name><tp:taxon-name-part taxon-name-part-type="genus" reg="Tonton">Tonton</tp:taxon-name-part><tp:taxon-name-part taxon-name-part-type="species" reg="itabirito">itabirito</tp:taxon-name-part></tp:taxon-name></italic> sp. n. <bold>A</bold> silk shelter with single opening <bold>B</bold> Female, dorsal view, from Cave VG-01, Itabirito, Minas Gerais, Brazil.</p></caption><graphic xmlns:xlink="http://www.w3.org/1999/xlink" xlink:href="zookeys-814-001-g013.jpg" position="float" orientation="portrait" xlink:type="simple" id="oo_255417.jpg"/></fig><fig id="F5" position="float" orientation="portrait"><label>Figure 5.</label><caption><p><italic><tp:taxon-name><tp:taxon-name-part taxon-name-part-type="genus" reg="Tonton">Tonton</tp:taxon-name-part><tp:taxon-name-part taxon-name-part-type="species" reg="queca">queca</tp:taxon-name-part></tp:taxon-name></italic> sp. n. (male, Itabirito, Minas Gerais, <abbrev xmlns:xlink="http://www.w3.org/1999/xlink" xlink:title="Instituto Butantan, São Paulo" id="ABBRID0E5IAG" xlink:type="simple">IBSP</abbrev> 97956), <bold>A</bold> eyes, dorsal view <bold>B</bold> palp, retrolateral view <bold>C</bold> serrula, lateral view <bold>D</bold> embolous base, ventral view <bold>E</bold> palp, prolateral view (arrows indicate row of setae) <bold>F</bold> embolous tip, ventral view. Scale bars: 100 μm (<bold>A</bold>); 100 μm (<bold>B</bold>); 20 μm (<bold>C</bold>); 10 μm (<bold>D</bold>); 200 μm (<bold>E</bold>); 10 μm (<bold>F</bold>).</p></caption><graphic xmlns:xlink="http://www.w3.org/1999/xlink" xlink:href="zookeys-814-001-g005.jpg" position="float" orientation="portrait" xlink:type="simple" id="oo_255405.jpg"/></fig></tp:treatment-sec></tp:taxon-treatment>
