# Supplementary material for: A new genus of Micromygalinae (Araneae, Microstigmatidae) from Brazil, with transfer of Masteriaemboaba Pedroso, Baptista & Bertani, 2015 and description of six new species
Source: Zookeys. 2019 Jan 8;(814):1–32. doi: 10.3897/zookeys.814.29906 (PMC6333731; doi:10.3897/zookeys.814.29906)
Supplement: XML Treatment for Tonton sapalo [file zookeys.814.29906-treatment5.xml]

<!DOCTYPE tp:taxon-treatment
  PUBLIC "-//TaxonX//DTD Taxonomic Treatment Publishing DTD v0 20100105//EN" "tax-treatment-NSO.dtd">
<tp:taxon-treatment xmlns:tp="http://www.plazi.org/taxpub"><tp:treatment-meta><kwd-group><label>Taxon classification</label><kwd><named-content xmlns:xlink="http://www.w3.org/1999/xlink" content-type="kingdom">Animalia</named-content></kwd><kwd><named-content xmlns:xlink="http://www.w3.org/1999/xlink" content-type="order">Araneae</named-content></kwd><kwd><named-content xmlns:xlink="http://www.w3.org/1999/xlink" content-type="family">Microstigmatidae</named-content></kwd></kwd-group><mixed-citation publication-type="journal"><person-group><name><surname>Passanha</surname><given-names>Victor</given-names></name><name><surname>Cizauskas</surname><given-names>Igor</given-names></name><name><surname>Brescovit</surname><given-names>Antonio D.</given-names></name></person-group><article-title>A new genus of <tp:taxon-name><tp:taxon-name-part taxon-name-part-type="subfamily">Micromygalinae</tp:taxon-name-part></tp:taxon-name> (<tp:taxon-name><tp:taxon-name-part taxon-name-part-type="order">Araneae</tp:taxon-name-part></tp:taxon-name>, <tp:taxon-name><tp:taxon-name-part taxon-name-part-type="family">Microstigmatidae</tp:taxon-name-part></tp:taxon-name>) from Brazil, with transfer of <italic><tp:taxon-name><tp:taxon-name-part taxon-name-part-type="genus" reg="Masteria">Masteria</tp:taxon-name-part><tp:taxon-name-part taxon-name-part-type="species" reg="emboaba">emboaba</tp:taxon-name-part></tp:taxon-name></italic> Pedroso, Baptista &amp; Bertani, 2015 and description of six new species</article-title><source>Zookeys</source><day>8</day><month>1</month><year>2019</year><volume>2019</volume><issue>814</issue><fpage>1</fpage><lpage>32</lpage><pub-id pub-id-type="doi">10.3897/zookeys.814.29906</pub-id></mixed-citation></tp:treatment-meta><tp:nomenclature><tp:taxon-name>
                <tp:taxon-name-part taxon-name-part-type="genus" reg="Tonton">Tonton</tp:taxon-name-part>
                <tp:taxon-name-part taxon-name-part-type="species" reg="sapalo">sapalo</tp:taxon-name-part>
                <object-id xmlns:xlink="http://www.w3.org/1999/xlink" content-type="zoobank" xlink:type="simple">http://zoobank.org/70BB233E-191E-4C80-AFD8-3DCEC0E4CD7F</object-id>
              </tp:taxon-name><tp:taxon-status xmlns:xlink="http://www.w3.org/1999/xlink" xlink:type="simple">sp. n.</tp:taxon-status><xref ref-type="fig" rid="F9">Figures 9</xref><xref ref-type="fig" rid="F13">, 13</xref><!--PageBreak--><!--PageBreak--><tp:nomenclature-citation-list><tp:nomenclature-citation><tp:taxon-name>
                    <tp:taxon-name-part taxon-name-part-type="genus" reg="Masteria">Masteria</tp:taxon-name-part>
                  </tp:taxon-name><comment>sp.: <xref ref-type="bibr" rid="B2">De Maria et al. 2009</xref>: 219 (examined, misidentification).</comment></tp:nomenclature-citation></tp:nomenclature-citation-list></tp:nomenclature><tp:treatment-sec sec-type="Types" id="SECID0EQ4BG"><title>Types.</title><p>Male holotype from RPPN Mata Samuel de Paula, <named-content xmlns:xlink="http://www.w3.org/1999/xlink" content-type="dwc:verbatimCoordinates" xlink:type="simple"><named-content content-type="geo-json" specific-use="{&#34;type&#34;:&#34;Point&#34;,&#34;coordinates&#34;:[-43.871111,-20.001111]}" id="NCID0EZ4BG" xlink:type="simple">20°0'04"S, 43°52'16"W</named-content></named-content>, Nova Lima, Minas Gerais, Brazil, deposited in <named-content xmlns:xlink="http://www.w3.org/1999/xlink" content-type="dwc:institutional_code" xlink:type="simple">UFMG</named-content> 2520; female paratype, with same data, deposited in <named-content xmlns:xlink="http://www.w3.org/1999/xlink" content-type="dwc:institutional_code" xlink:type="simple">UFMG</named-content> 2521.</p></tp:treatment-sec><tp:treatment-sec sec-type="material" id="SECID0EG5BG"><title>Other material examined.</title><p>BRAZIL. Minas Gerais, Nova Lima, RPPN Mata Samuel de Paula (<named-content xmlns:xlink="http://www.w3.org/1999/xlink" content-type="dwc:verbatimCoordinates" xlink:type="simple"><named-content content-type="geo-json" specific-use="{&#34;type&#34;:&#34;Point&#34;,&#34;coordinates&#34;:[-43.870556,-20.000556]}" id="NCID0EP5BG" xlink:type="simple">20°0'2"S, 43°52'14"W</named-content></named-content>), 2♂, no more data (<named-content xmlns:xlink="http://www.w3.org/1999/xlink" content-type="dwc:institutional_code" xlink:type="simple">UFMG</named-content> 2844; MEV; photos).</p></tp:treatment-sec><tp:treatment-sec sec-type="etymology" id="SECID0EY5BG"><title>Etymology.</title><p>The specific name is an arbitrary combination of letters.</p></tp:treatment-sec><tp:treatment-sec sec-type="diagnosis" id="SECID0E45BG"><title>Diagnosis.</title><p>Males of <italic><tp:taxon-name><tp:taxon-name-part taxon-name-part-type="genus" reg="Tonton">Tonton</tp:taxon-name-part><tp:taxon-name-part taxon-name-part-type="species" reg="sapalo">sapalo</tp:taxon-name-part></tp:taxon-name></italic> sp. n. are similar to the other species in the genus with the piriform palp bulb, but differ by a strong basal curvature on the embo<!--PageBreak--><!--PageBreak-->lus and the embolus apex slightly flat and digitiform (Fig. <xref ref-type="fig" rid="F9">9C–G</xref>). Females resemble <italic><tp:taxon-name><tp:taxon-name-part taxon-name-part-type="genus" reg="Tonton">T.</tp:taxon-name-part><tp:taxon-name-part taxon-name-part-type="species" reg="emboaba">emboaba</tp:taxon-name-part></tp:taxon-name></italic> by the similar internal lobe of the spermathecae, but differ by the narrow internal lobe of the spermathecae and longer external lobe (Fig. <xref ref-type="fig" rid="F9">9H</xref>).</p><fig id="F9" position="float" orientation="portrait"><label>Figure 9.</label><caption><p><italic><tp:taxon-name><tp:taxon-name-part taxon-name-part-type="genus" reg="Tonton">Tonton</tp:taxon-name-part><tp:taxon-name-part taxon-name-part-type="species" reg="sapalo">sapalo</tp:taxon-name-part></tp:taxon-name></italic> sp. n. (male and female, RPPN Mata Samuel de Paula, Nova Lima, Minas Gerais, <named-content xmlns:xlink="http://www.w3.org/1999/xlink" content-type="dwc:institutional_code" xlink:type="simple">UFMG</named-content> 2844, male, <named-content xmlns:xlink="http://www.w3.org/1999/xlink" content-type="dwc:institutional_code" xlink:type="simple">UFMG</named-content> 2521, female), <bold>A</bold> eyes, dorsal view <bold>B</bold> serrula, lateral view <bold>C</bold> embolous tip, ventral view <bold>D</bold> palp, prolateral view <bold>E</bold> palp, retrolateral view <bold>F</bold> bulb, retrolateral view, <bold>G</bold> bulb, prolateral view, <bold>H</bold> female genitalia, dorsal view. Scale bars: 50 μm (<bold>A</bold>); 40 μm (<bold>B</bold>); 20 μm (<bold>C</bold>); 200 μm (<bold>D, E</bold>); 100 μm (<bold>F, G, H</bold>).</p></caption><graphic xmlns:xlink="http://www.w3.org/1999/xlink" xlink:href="zookeys-814-001-g009.jpg" position="float" orientation="portrait" xlink:type="simple" id="oo_255410.jpg"/></fig></tp:treatment-sec><tp:treatment-sec sec-type="description" id="SECID0E6BAI"><title>Description.</title><p><bold>Male (Holotype).</bold> Coloration uniformly yellowish. Total length 2.32. Carapace 1.14 long, 0.88 wide. Abdomen 1.18 long. Fovea 0.11. Clypeus 0.03. Eyes: six, the lateral vestigial, PME on a slightly elevated basis, ALE 0.06, PME 0.03, PLE 0.06 (Fig. <xref ref-type="fig" rid="F9">9A</xref>). Labium 0.12 long, 0.22 wide. Sternum 0.56 wide, 0.70 long. Serrula in 3–4 rows of the teeth clumped in series. Palp: femur 0.65/ patella 0.34/ tibia 0.59/ tarsus 0.34/ total 1.92. Leg I femur 0.85/ patella 0.50/ tibia 0.62/ metatarsus 0.49/ tarsus 0.37/ total 2.83; II 0.75/ 0.41/ 0.46/ 0.39/ 0.34/ 2.35; III 0.67/ 0.36/ 0.46/ 0.46/ 0.41/ 2.36; IV 0.85/ 0.46/ 0.65/ 0.69/ 0.49/ 3.14. Leg formula 4132. Spination: palp tibia p2, tarsus d5ap; leg I tibia v3-3ap, metatarsus v3ap; II tibia v3-2ap, p1, metatarsus v1-3ap, p1; III patella p2, r1, tibia d1, v3-3ap, p2, r1, metatarsus d1, v1-3ap, p1, r2; IV patella p1, r1, tibia d1, v2-3ap, p2, r3, metatarsus d2, v1-3ap, p2, r2. Tibia I with three apical ventral spines. Palpal tibia two times the size of cymbium, with the bulb resting in a ventral depression. Cymbium as long as wide with a short prolateral lobe, with five apical spines (Fig. <xref ref-type="fig" rid="F9">9C–E</xref>). Bulb piriform, embolus as long as the tegulum (Fig. <xref ref-type="fig" rid="F9">9C–G</xref>). PLS basal, medial and apical segments 0.34, 0.24, 0.2 long.</p><p><bold>Female (Paratype).</bold> Coloration as in male. Total length 3.04. Carapace 1.46 long, 1.1 wide. Abdomen 1.58 long. Fovea 0.12. Clypeus 0.04. Eyes as in male, ALE 0.07, PME 0.05, PLE 0.08. Labium 0.14 long, 0.18 wide. Sternum 0.7 wide, 0.8 long. Serrula as in male. Palp: femur 0.78/ patella 0.38/ tibia 0.52/ tarsus 0.52/ total 2.2. Leg I femur 0.94/ patella 0.59/ tibia 0.65/ metatarsus 0.49/ tarsus 0.41/ total 3.08; II 0.85/ 0.55/ 0.59/ 0.46/ 0.42/ 2.87; III 0.78/ 0.49/ 0.55/ 0.55/ 0.49/ 2.86; IV 1.04/ 0.56/ 0.72/ 0.72/ 0.52/ 3.56. Leg formula 4123. Spination: palp tibia v4-1ap, tarsus v2; leg I patella p1, tibia v3-2ap, p1, metatarsus v3-2ap, p1; II patella p2, tibia v3-3ap, p2, metatarsus v3-2ap, p1; III patella d2, v1, p2, tibia d2, v1-3ap, p2, r2, metatarsus d2, v2-3ap, p1, r2; IV patella d1, v1, p1, r1, tibia d1, v2-3ap, p2, r2, metatarsus d4, v2-3ap, p1, r1. Genitalia with internal lobe long with globous apex, external lobe connected to a basis and globous apex, glands in both lobes, scattered irregularly (Fig. <xref ref-type="fig" rid="F9">9H</xref>). PLS: basal, medial and apical (lost) segments, 0.46, 0.16 long.</p></tp:treatment-sec><tp:treatment-sec sec-type="natural history" id="SECID0E2CAI"><title>Natural history.</title><p>The specimens were collected in the litter with pitfall traps.</p></tp:treatment-sec><tp:treatment-sec sec-type="distribution" id="SECID0EADAI"><title>Distribution.</title><p>Known only from the type locality (Fig. <xref ref-type="fig" rid="F13">13</xref>).</p></tp:treatment-sec><tp:treatment-sec><!--Section generated to contain objects referenced in tp:taxon-treatment.--><fig id="F13" position="float" orientation="portrait"><label>Figure 13.</label><caption><p><italic><tp:taxon-name><tp:taxon-name-part taxon-name-part-type="genus" reg="Tonton">Tonton</tp:taxon-name-part><tp:taxon-name-part taxon-name-part-type="species" reg="itabirito">itabirito</tp:taxon-name-part></tp:taxon-name></italic> sp. n. <bold>A</bold> silk shelter with single opening <bold>B</bold> Female, dorsal view, from Cave VG-01, Itabirito, Minas Gerais, Brazil.</p></caption><graphic xmlns:xlink="http://www.w3.org/1999/xlink" xlink:href="zookeys-814-001-g013.jpg" position="float" orientation="portrait" xlink:type="simple" id="oo_255417.jpg"/></fig></tp:treatment-sec><ref-list><ref id="B2"><mixed-citation xmlns:xlink="http://www.w3.org/1999/xlink" xlink:type="simple"><person-group><name name-style="western"><surname>De Maria</surname><given-names>M</given-names></name><name name-style="western"><surname>Santos</surname><given-names>AJ</given-names></name><name name-style="western"><surname>Benedetti</surname><given-names>AR</given-names></name><name name-style="western"><surname>Faleiro</surname><given-names>BT</given-names></name><name name-style="western"><surname>Azevedo</surname><given-names>GH</given-names></name><name name-style="western"><surname>Magalhães</surname><given-names>IL</given-names></name><name name-style="western"><surname>Pena-Barbosa</surname><given-names>JPP</given-names></name><name name-style="western"><surname>Santos</surname><given-names>MT</given-names></name><name name-style="western"><surname>Vilela</surname><given-names>PF</given-names></name><name name-style="western"><surname>Oliveira</surname><given-names>U</given-names></name></person-group> (<year>2009</year>) Aracnídeos/Araneofauna. In: Biodiversidade da Mata Samuel de Paula/AngloGold Ashanti. Belo Horizonte, AngloGold Ashanti Organization, p 209–223.</mixed-citation></ref></ref-list></tp:taxon-treatment>
