# Supplementary material for: A new genus of Micromygalinae (Araneae, Microstigmatidae) from Brazil, with transfer of Masteriaemboaba Pedroso, Baptista & Bertani, 2015 and description of six new species
Source: Zookeys. 2019 Jan 8;(814):1–32. doi: 10.3897/zookeys.814.29906 (PMC6333731; doi:10.3897/zookeys.814.29906)
Supplement: XML Treatment for Tonton ipiau [file zookeys.814.29906-treatment6.xml]

<!DOCTYPE tp:taxon-treatment
  PUBLIC "-//TaxonX//DTD Taxonomic Treatment Publishing DTD v0 20100105//EN" "tax-treatment-NSO.dtd">
<tp:taxon-treatment xmlns:tp="http://www.plazi.org/taxpub"><tp:treatment-meta><kwd-group><label>Taxon classification</label><kwd><named-content xmlns:xlink="http://www.w3.org/1999/xlink" content-type="kingdom">Animalia</named-content></kwd><kwd><named-content xmlns:xlink="http://www.w3.org/1999/xlink" content-type="order">Araneae</named-content></kwd><kwd><named-content xmlns:xlink="http://www.w3.org/1999/xlink" content-type="family">Microstigmatidae</named-content></kwd></kwd-group><mixed-citation publication-type="journal"><person-group><name><surname>Passanha</surname><given-names>Victor</given-names></name><name><surname>Cizauskas</surname><given-names>Igor</given-names></name><name><surname>Brescovit</surname><given-names>Antonio D.</given-names></name></person-group><article-title>A new genus of <tp:taxon-name><tp:taxon-name-part taxon-name-part-type="subfamily">Micromygalinae</tp:taxon-name-part></tp:taxon-name> (<tp:taxon-name><tp:taxon-name-part taxon-name-part-type="order">Araneae</tp:taxon-name-part></tp:taxon-name>, <tp:taxon-name><tp:taxon-name-part taxon-name-part-type="family">Microstigmatidae</tp:taxon-name-part></tp:taxon-name>) from Brazil, with transfer of <italic><tp:taxon-name><tp:taxon-name-part taxon-name-part-type="genus" reg="Masteria">Masteria</tp:taxon-name-part><tp:taxon-name-part taxon-name-part-type="species" reg="emboaba">emboaba</tp:taxon-name-part></tp:taxon-name></italic> Pedroso, Baptista &amp; Bertani, 2015 and description of six new species</article-title><source>Zookeys</source><day>8</day><month>1</month><year>2019</year><volume>2019</volume><issue>814</issue><fpage>1</fpage><lpage>32</lpage><pub-id pub-id-type="doi">10.3897/zookeys.814.29906</pub-id></mixed-citation></tp:treatment-meta><tp:nomenclature><tp:taxon-name>
                <tp:taxon-name-part taxon-name-part-type="genus" reg="Tonton">Tonton</tp:taxon-name-part>
                <tp:taxon-name-part taxon-name-part-type="species" reg="ipiau">ipiau</tp:taxon-name-part>
                <object-id xmlns:xlink="http://www.w3.org/1999/xlink" content-type="zoobank" xlink:type="simple">http://zoobank.org/6840274C-AFD2-4926-BE30-ACB968A49098</object-id>
              </tp:taxon-name><tp:taxon-status xmlns:xlink="http://www.w3.org/1999/xlink" xlink:type="simple">sp. n.</tp:taxon-status><xref ref-type="fig" rid="F10">Figures 10</xref><xref ref-type="fig" rid="F14">, 14</xref></tp:nomenclature><tp:treatment-sec sec-type="Types" id="SECID0E1EAI"><title>Types.</title><p>Male holotype and female paratype from Ipiaú, (<named-content xmlns:xlink="http://www.w3.org/1999/xlink" content-type="dwc:verbatimCoordinates" xlink:type="simple"><named-content content-type="geo-json" specific-use="{&#34;type&#34;:&#34;Point&#34;,&#34;coordinates&#34;:[-39.747778,-14.138889]}" id="NCID0EDFAI" xlink:type="simple">14°8'20"S, 39°44'52"W</named-content></named-content>), Bahia, Brazil, I.2007, C. Máximo leg., deposited in <abbrev xmlns:xlink="http://www.w3.org/1999/xlink" xlink:title="Instituto Butantan, São Paulo" id="ABBRID0EIFAI" xlink:type="simple">IBSP</abbrev> 14522 and <abbrev xmlns:xlink="http://www.w3.org/1999/xlink" xlink:title="Instituto Butantan, São Paulo" id="ABBRID0EMFAI" xlink:type="simple">IBSP</abbrev> 14520, respectively.</p></tp:treatment-sec><tp:treatment-sec sec-type="material" id="SECID0EQFAI"><title>Other material examined.</title><p>BRAZIL. <bold>Sergipe</bold>: Itabaiana, Estação Ecológica da Serra de Itabaiana (10°40'S, 37°25'W), 1♂, 14–20.IX.1999, A.D. Brescovit et al. (<abbrev xmlns:xlink="http://www.w3.org/1999/xlink" xlink:title="Instituto Butantan, São Paulo" id="ABBRID0EYFAI" xlink:type="simple">IBSP</abbrev> 13206; MEV); 1♀, 14–20.IX.1999 (<abbrev xmlns:xlink="http://www.w3.org/1999/xlink" xlink:title="Instituto Butantan, São Paulo" id="ABBRID0E3FAI" xlink:type="simple">IBSP</abbrev> 13217); 1♂, 14–20.IX.1999 (<abbrev xmlns:xlink="http://www.w3.org/1999/xlink" xlink:title="Instituto Butantan, São Paulo" id="ABBRID0EAGAI" xlink:type="simple">IBSP</abbrev> 13207); 1♂, 14–20.IX.1999 (<abbrev xmlns:xlink="http://www.w3.org/1999/xlink" xlink:title="Instituto Butantan, São Paulo" id="ABBRID0EEGAI" xlink:type="simple">IBSP</abbrev> 13205); Santa Luzia do Itanhy, Mata do Crasto (<named-content xmlns:xlink="http://www.w3.org/1999/xlink" content-type="dwc:verbatimCoordinates" xlink:type="simple"><named-content content-type="geo-json" specific-use="{&#34;type&#34;:&#34;Point&#34;,&#34;coordinates&#34;:[-37.449167,-11.351944]}" id="NCID0ELGAI" xlink:type="simple">11°21'7"S, 37°26'57"W</named-content></named-content>), 1♂, 9–13.IX.1999 (<abbrev xmlns:xlink="http://www.w3.org/1999/xlink" xlink:title="Instituto Butantan, São Paulo" id="ABBRID0EQGAI" xlink:type="simple">IBSP</abbrev> 198560), all collected by A.D. Brescovit et al.; <bold>Bahia</bold>: Ipiaú (<named-content xmlns:xlink="http://www.w3.org/1999/xlink" content-type="dwc:verbatimCoordinates" xlink:type="simple"><named-content content-type="geo-json" specific-use="{&#34;type&#34;:&#34;Point&#34;,&#34;coordinates&#34;:[-39.752778,-14.132778]}" id="NCID0EZGAI" xlink:type="simple">14°7'58"S, 39°45'10"W</named-content></named-content>), 1♀, I.2007, C. Máximo leg. (<abbrev xmlns:xlink="http://www.w3.org/1999/xlink" xlink:title="Instituto Butantan, São Paulo" id="ABBRID0E5GAI" xlink:type="simple">IBSP</abbrev> 14521; MEV); 1♂, I.2007, C. Máximo leg. (<abbrev xmlns:xlink="http://www.w3.org/1999/xlink" xlink:title="Instituto Butantan, São Paulo" id="ABBRID0ECHAI" xlink:type="simple">IBSP</abbrev> 14523; MEV); Lafaiete Coutinho (<named-content xmlns:xlink="http://www.w3.org/1999/xlink" content-type="dwc:verbatimCoordinates" xlink:type="simple"><named-content content-type="geo-json" specific-use="{&#34;type&#34;:&#34;Point&#34;,&#34;coordinates&#34;:[-40.221389,-13.656389]}" id="NCID0EJHAI" xlink:type="simple">13°39'23"S, 40°13'17"W</named-content></named-content>), 1♂, VII.2006–VII.2007, J. Romão leg. (<abbrev xmlns:xlink="http://www.w3.org/1999/xlink" xlink:title="Instituto Butantan, São Paulo" id="ABBRID0EOHAI" xlink:type="simple">IBSP</abbrev> 14734); 1♀, VII.2006–VII.2007, J. Romão leg. (<abbrev xmlns:xlink="http://www.w3.org/1999/xlink" xlink:title="Instituto Butantan, São Paulo" id="ABBRID0ESHAI" xlink:type="simple">IBSP</abbrev> 14741); Wenceslau Guimarães (<named-content xmlns:xlink="http://www.w3.org/1999/xlink" content-type="dwc:verbatimCoordinates" xlink:type="simple"><named-content content-type="geo-json" specific-use="{&#34;type&#34;:&#34;Point&#34;,&#34;coordinates&#34;:[-39.760000,-13.644167]}" id="NCID0EZHAI" xlink:type="simple">13°38'39"S, 39°45'36"W</named-content></named-content>), pitfall trap QD53, 1♂, 14–21.I.2011, C. Leite leg. (<abbrev xmlns:xlink="http://www.w3.org/1999/xlink" xlink:title="Instituto Butantan, São Paulo" id="ABBRID0E5HAI" xlink:type="simple">IBSP</abbrev> 198556); Wenceslau Guimarães (<named-content xmlns:xlink="http://www.w3.org/1999/xlink" content-type="dwc:verbatimCoordinates" xlink:type="simple"><named-content content-type="geo-json" specific-use="{&#34;type&#34;:&#34;Point&#34;,&#34;coordinates&#34;:[-39.668333,-13.634722]}" id="NCID0EFIAI" xlink:type="simple">13°38'5"S, 39°40'6"W</named-content></named-content>), pitfall trap QD47, 2♀, 14–21.I.2011 (<abbrev xmlns:xlink="http://www.w3.org/1999/xlink" xlink:title="Instituto Butantan, São Paulo" id="ABBRID0EKIAI" xlink:type="simple">IBSP</abbrev> 198557); pitfall trap QD 43, 1♂, 14–21.I.2011 (<abbrev xmlns:xlink="http://www.w3.org/1999/xlink" xlink:title="Instituto Butantan, São Paulo" id="ABBRID0EOIAI" xlink:type="simple">IBSP</abbrev> 198558); pitfall trap QD 17, 1♀, 14–21.I.2011 (<abbrev xmlns:xlink="http://www.w3.org/1999/xlink" xlink:title="Instituto Butantan, São Paulo" id="ABBRID0ESIAI" xlink:type="simple">IBSP</abbrev> 198559), all collected by C. Leite leg.; Jaguaripe (<named-content xmlns:xlink="http://www.w3.org/1999/xlink" content-type="dwc:verbatimCoordinates" xlink:type="simple"><named-content content-type="geo-json" specific-use="{&#34;type&#34;:&#34;Point&#34;,&#34;coordinates&#34;:[-38.901667,-13.114722]}" id="NCID0EZIAI" xlink:type="simple">13°6'53"S, 38°54'6"W</named-content></named-content>), pitfall trap QD98, 2♂, 18.II–02.III.2011 (<abbrev xmlns:xlink="http://www.w3.org/1999/xlink" xlink:title="Instituto Butantan, São Paulo" id="ABBRID0E5IAI" xlink:type="simple">IBSP</abbrev> 198551); pitfall trap QD89, 1♀, 18.II–02.III.2011 (<abbrev xmlns:xlink="http://www.w3.org/1999/xlink" xlink:title="Instituto Butantan, São Paulo" id="ABBRID0ECJAI" xlink:type="simple">IBSP</abbrev> 198552); pitfall trap QD55, 2♂, 18.II–02.III.2011 (<abbrev xmlns:xlink="http://www.w3.org/1999/xlink" xlink:title="Instituto Butantan, São Paulo" id="ABBRID0EGJAI" xlink:type="simple">IBSP</abbrev> 198553); pitfall trap QD89, 1♂, 18.II–02.III.2011 (<abbrev xmlns:xlink="http://www.w3.org/1999/xlink" xlink:title="Instituto Butantan, São Paulo" id="ABBRID0EKJAI" xlink:type="simple">IBSP</abbrev> 198554); pitfall trap QD55, 1♀, 18.II–02.III.2011 (<abbrev xmlns:xlink="http://www.w3.org/1999/xlink" xlink:title="Instituto Butantan, São Paulo" id="ABBRID0EOJAI" xlink:type="simple">IBSP</abbrev> 198555), all collected by C. Leite.</p></tp:treatment-sec><tp:treatment-sec sec-type="etymology" id="SECID0ESJAI"><title>Etymology.</title><p>The specific epithet is a noun taken in apposition and refers to the type locality.</p></tp:treatment-sec><tp:treatment-sec sec-type="diagnosis" id="SECID0EXJAI"><title>Diagnosis.</title><p>Males of <italic><tp:taxon-name><tp:taxon-name-part taxon-name-part-type="genus" reg="Tonton">Tonton</tp:taxon-name-part><tp:taxon-name-part taxon-name-part-type="species" reg="ipiau">ipiau</tp:taxon-name-part></tp:taxon-name></italic> sp. n. resemble the males of other species with piriform palpal bulb, but differ by the embolus basis wide and tapering to the apex (Fig. <xref ref-type="fig" rid="F10">10B–E</xref>). Females differ from the other species by spermathecae with long and narrowed lobes with similar size (Fig. <xref ref-type="fig" rid="F10">10 F-G</xref>).</p><fig id="F10" position="float" orientation="portrait"><label>Figure 10.</label><caption><p><italic><tp:taxon-name><tp:taxon-name-part taxon-name-part-type="genus" reg="Tonton">Tonton</tp:taxon-name-part><tp:taxon-name-part taxon-name-part-type="species" reg="ipiau">ipiau</tp:taxon-name-part></tp:taxon-name></italic> sp. n., (male, Ipiaú, Bahia, <abbrev xmlns:xlink="http://www.w3.org/1999/xlink" xlink:title="Instituto Butantan, São Paulo" id="ABBRID0EDLAI" xlink:type="simple">IBSP</abbrev> 14523), <bold>A</bold> Eyes, dorsal view <bold>B</bold> palp, prolateral view <bold>C</bold> bulb, ventral view <bold>D</bold> embolous tip <bold>E</bold> palp, retrolateral view <bold>F, G</bold> variation of female genitalia. Scale bars: 50 μm (<bold>A</bold>); 100 μm (<bold>B, C</bold>); 10 μm (<bold>D</bold>); 200 μm (<bold>E</bold>); 100 μm (<bold>F, G</bold>).</p></caption><graphic xmlns:xlink="http://www.w3.org/1999/xlink" xlink:href="zookeys-814-001-g010.jpg" position="float" orientation="portrait" xlink:type="simple" id="oo_255412.jpg"/></fig></tp:treatment-sec><tp:treatment-sec sec-type="description" id="SECID0ECMAI"><title>Description.</title><p><bold>Male</bold> (Holotype). Coloration uniformly yellowish. Total length 1.8. Carapace 0.84 long, 0.66 wide. Abdomen 0.96 long. Fovea 0.11. Clypeus 0.02. Eyes: six, the lateral eyes are vestigial, PME largest in proportion to the other eyes, ALE 0.06, PME 0.08, PLE 0.05 (Fig. <xref ref-type="fig" rid="F10">10A</xref>). Labium 0.06 long, 0.16 wide. Sternum 0.44 wide, 0.5 long. Serrula as in <italic><tp:taxon-name><tp:taxon-name-part taxon-name-part-type="genus" reg="Tonton">T.</tp:taxon-name-part><tp:taxon-name-part taxon-name-part-type="species" reg="sapalo">sapalo</tp:taxon-name-part></tp:taxon-name></italic> sp. n. Palp: femur 0.43/ patella 0.26/ tibia 0.33/ tarsus 0.24/ total 1.26. Leg I: femur 0.67/ patella 0.33/ tibia 0.43/ metatarsus 0.38/ tarsus 0.34/ total 2.15; II 0.58/ 0.34/ 0.37/ 0.33/ 0.32/ 1.94; III 0.51/ 0.26/ 0.37/ 0.39/ 0.33/ 1.86; IV 0.72/ 0.35/ 0.54/ 0.52/ 0.39/ 2.52. Leg formula 4123. Spination: palp tibia v3, tarsus d5ap; leg I: tibia v1-3ap, metatarsus v3-3ap; II: patella v1, p1, tibia v2-3ap, p2, r2, metatarsus v3-2ap, p2; III: patella p2, r1, tibia d2, v2-2ap, p2, r1, metatarsus d2, v2-3ap, p3, r1; IV: patella v2, p1, tibia d2, v2-2ap, p2, r2, metatarsus d2, v3-3ap, p2, r1. Tibia I with three apical ventral spines. Palpal tibia with two times the size of cymbium, with the bulb resting in a ventral depression. Cymbium as long as wide with a short prolateral lobe, with five apical spines (Fig. <xref ref-type="fig" rid="F10">10B, E</xref>). Bulb piriform, tegulum tapering to the embolus, embolus as long as the tegulum, with light medial curvature, apex of embolus rounded (Fig. <xref ref-type="fig" rid="F10">10B–E</xref>). PLS basal, medial and apical segments 0.32, 0.24, 0.21 long.</p><p><bold>Female (Paratype).</bold> Coloration as in male. Total length 2.22. Carapace 1.06 long, 0.9 wide. Abdomen 1.16 long. Fovea 0.08. Clypeus 0.06. Eyes as in male, ALE 0.08, PME 0.05, PLE 0.03. Labium 0.1 long, 0.24 wide. Sternum 0.6 wide, 0.64 long. Serrula as in male. Palp: femur 0.59/ patella 0.37/ tibia 0.43/ tarsus 0.46/ total 1.85. <!--PageBreak-->Leg I: femur 0.99/ patella 0.52/ tibia 0.65/ metatarsus 0.50/ tarsus 0.46/ total 3.12; II 0.83/ 0.47/ 0.46/ 0.42/ 0.37/ 2.55; III 0.72/ 0.41/ 0.43/ 0.46/ 0.37/ 2.39; IV 0.91/ 0.46/ 0.69/ 0.59/ 0.46/ 3.11. Leg formula 1423. Spination: palp patella v1, tibia v4-2ap, tarsus v7; leg I: patella p1, tibia v3-2ap, p1, metatarsus v5-3ap, p1; II: patella p2, tibia v3-2ap, p2, metatarsus v3-3ap, p2; III: patella v1, p2, r1, tibia d2, v3-3ap, p2, r1, metatarsus d2, v2-3ap, p2, r2; IV: patella p1, r1, tibia d3, v2-3ap, p1, r2, metatarsus d2, v1-3ap, p1, r2. Genitalia with spermathecae sharing the basis, slightly projected, internal lobe little longer than the external lobe, glands in both lobes, scattered irregularly (Fig. <xref ref-type="fig" rid="F10">10G-H</xref>). PLS: basal, medial and apical segments, 0.4, 0.2, 0.3 long.</p><p><bold>Variation</bold>. Some females can be have the external lobe slightly sinuous (Fig. <xref ref-type="fig" rid="F10">10F</xref>).</p></tp:treatment-sec><tp:treatment-sec sec-type="natural history" id="SECID0ETNAI"><title>Natural history.</title><p>All specimens were collected in the litter with pitfall traps.</p></tp:treatment-sec><tp:treatment-sec sec-type="distribution" id="SECID0EYNAI"><title>Distribution.</title><p>Atlantic forest, in the states of Sergipe and Bahia (Fig. <xref ref-type="fig" rid="F13">13</xref>).</p></tp:treatment-sec><tp:treatment-sec><!--Section generated to contain objects referenced in tp:taxon-treatment.--><fig id="F14" position="float" orientation="portrait"><label>Figure 14.</label><caption><p>Distribution maps. Epigean fauna. <bold>A</bold><italic><tp:taxon-name><tp:taxon-name-part taxon-name-part-type="genus" reg="Tonton">T.</tp:taxon-name-part><tp:taxon-name-part taxon-name-part-type="species" reg="sapalo">sapalo</tp:taxon-name-part></tp:taxon-name></italic> sp. n., green star, <italic><tp:taxon-name><tp:taxon-name-part taxon-name-part-type="genus" reg="Tonton">T.</tp:taxon-name-part><tp:taxon-name-part taxon-name-part-type="species" reg="ipiau">ipiau</tp:taxon-name-part></tp:taxon-name></italic> sp. n., orange losangue and <italic><tp:taxon-name><tp:taxon-name-part taxon-name-part-type="genus" reg="Tonton">T.</tp:taxon-name-part><tp:taxon-name-part taxon-name-part-type="species" reg="quiteria">quiteria</tp:taxon-name-part></tp:taxon-name></italic> sp. n., yellow circles. Caverniculous fauna <bold>B</bold><italic><tp:taxon-name><tp:taxon-name-part taxon-name-part-type="genus" reg="Tonton">T.</tp:taxon-name-part><tp:taxon-name-part taxon-name-part-type="species" reg="emboaba">emboaba</tp:taxon-name-part></tp:taxon-name></italic> red star and <italic><tp:taxon-name><tp:taxon-name-part taxon-name-part-type="genus" reg="Tonton">T.</tp:taxon-name-part><tp:taxon-name-part taxon-name-part-type="species" reg="itabirito">itabirito</tp:taxon-name-part></tp:taxon-name></italic> sp. n., blue pentagon <bold>C</bold><italic><tp:taxon-name><tp:taxon-name-part taxon-name-part-type="genus" reg="Tonton">T.</tp:taxon-name-part><tp:taxon-name-part taxon-name-part-type="species" reg="queca">queca</tp:taxon-name-part></tp:taxon-name></italic> sp. n., red square <bold>D</bold><italic><tp:taxon-name><tp:taxon-name-part taxon-name-part-type="genus" reg="Tonton">T.</tp:taxon-name-part><tp:taxon-name-part taxon-name-part-type="species" reg="matodentro">matodentro</tp:taxon-name-part></tp:taxon-name></italic> sp. n., red circles.</p></caption><graphic xmlns:xlink="http://www.w3.org/1999/xlink" xlink:href="zookeys-814-001-g014.jpg" position="float" orientation="portrait" xlink:type="simple" id="oo_255418.jpg"/></fig><fig id="F13" position="float" orientation="portrait"><label>Figure 13.</label><caption><p><italic><tp:taxon-name><tp:taxon-name-part taxon-name-part-type="genus" reg="Tonton">Tonton</tp:taxon-name-part><tp:taxon-name-part taxon-name-part-type="species" reg="itabirito">itabirito</tp:taxon-name-part></tp:taxon-name></italic> sp. n. <bold>A</bold> silk shelter with single opening <bold>B</bold> Female, dorsal view, from Cave VG-01, Itabirito, Minas Gerais, Brazil.</p></caption><graphic xmlns:xlink="http://www.w3.org/1999/xlink" xlink:href="zookeys-814-001-g013.jpg" position="float" orientation="portrait" xlink:type="simple" id="oo_255417.jpg"/></fig></tp:treatment-sec></tp:taxon-treatment>
