# Supplementary material for: A new genus of Micromygalinae (Araneae, Microstigmatidae) from Brazil, with transfer of Masteriaemboaba Pedroso, Baptista & Bertani, 2015 and description of six new species
Source: Zookeys. 2019 Jan 8;(814):1–32. doi: 10.3897/zookeys.814.29906 (PMC6333731; doi:10.3897/zookeys.814.29906)
Supplement: XML Treatment for Tonton quiteria [file zookeys.814.29906-treatment7.xml]

<!DOCTYPE tp:taxon-treatment
  PUBLIC "-//TaxonX//DTD Taxonomic Treatment Publishing DTD v0 20100105//EN" "tax-treatment-NSO.dtd">
<tp:taxon-treatment xmlns:tp="http://www.plazi.org/taxpub"><tp:treatment-meta><kwd-group><label>Taxon classification</label><kwd><named-content xmlns:xlink="http://www.w3.org/1999/xlink" content-type="kingdom">Animalia</named-content></kwd><kwd><named-content xmlns:xlink="http://www.w3.org/1999/xlink" content-type="order">Araneae</named-content></kwd><kwd><named-content xmlns:xlink="http://www.w3.org/1999/xlink" content-type="family">Microstigmatidae</named-content></kwd></kwd-group><mixed-citation publication-type="journal"><person-group><name><surname>Passanha</surname><given-names>Victor</given-names></name><name><surname>Cizauskas</surname><given-names>Igor</given-names></name><name><surname>Brescovit</surname><given-names>Antonio D.</given-names></name></person-group><article-title>A new genus of <tp:taxon-name><tp:taxon-name-part taxon-name-part-type="subfamily">Micromygalinae</tp:taxon-name-part></tp:taxon-name> (<tp:taxon-name><tp:taxon-name-part taxon-name-part-type="order">Araneae</tp:taxon-name-part></tp:taxon-name>, <tp:taxon-name><tp:taxon-name-part taxon-name-part-type="family">Microstigmatidae</tp:taxon-name-part></tp:taxon-name>) from Brazil, with transfer of <italic><tp:taxon-name><tp:taxon-name-part taxon-name-part-type="genus" reg="Masteria">Masteria</tp:taxon-name-part><tp:taxon-name-part taxon-name-part-type="species" reg="emboaba">emboaba</tp:taxon-name-part></tp:taxon-name></italic> Pedroso, Baptista &amp; Bertani, 2015 and description of six new species</article-title><source>Zookeys</source><day>8</day><month>1</month><year>2019</year><volume>2019</volume><issue>814</issue><fpage>1</fpage><lpage>32</lpage><pub-id pub-id-type="doi">10.3897/zookeys.814.29906</pub-id></mixed-citation></tp:treatment-meta><tp:nomenclature><tp:taxon-name>
                <tp:taxon-name-part taxon-name-part-type="genus" reg="Tonton">Tonton</tp:taxon-name-part>
                <tp:taxon-name-part taxon-name-part-type="species" reg="quiteria">quiteria</tp:taxon-name-part>
                <object-id xmlns:xlink="http://www.w3.org/1999/xlink" content-type="zoobank" xlink:type="simple">http://zoobank.org/86A25CD4-E49D-49DE-937F-486D5BAD86F5</object-id>
              </tp:taxon-name><tp:taxon-status xmlns:xlink="http://www.w3.org/1999/xlink" xlink:type="simple">sp. n.</tp:taxon-status><xref ref-type="fig" rid="F11">Figures 11</xref><xref ref-type="fig" rid="F14">, 14</xref><!--PageBreak--><!--PageBreak--></tp:nomenclature><tp:treatment-sec sec-type="Types" id="SECID0EUPAI"><title>Types.</title><p>Holotype male and paratype female from Santa Quitéria do Maranhão (<named-content xmlns:xlink="http://www.w3.org/1999/xlink" content-type="dwc:verbatimCoordinates" xlink:type="simple"><named-content content-type="geo-json" specific-use="{&#34;type&#34;:&#34;Point&#34;,&#34;coordinates&#34;:[-42.546944,-3.515833]}" id="NCID0E4PAI" xlink:type="simple">3°30'57"S, 42°32'49"W</named-content></named-content>), Maranhão, Brazil, XII/1999, M. Mendonça leg., deposited in <abbrev xmlns:xlink="http://www.w3.org/1999/xlink" xlink:title="Instituto Butantan, São Paulo" id="ABBRID0ECQAI" xlink:type="simple">IBSP</abbrev> 198545 and 198546.</p></tp:treatment-sec><tp:treatment-sec sec-type="material" id="SECID0EGQAI"><title>Other material examined.</title><p>BRAZIL. Maranhão: Santa Quitéria do Maranhão (<named-content xmlns:xlink="http://www.w3.org/1999/xlink" content-type="dwc:verbatimCoordinates" xlink:type="simple"><named-content content-type="geo-json" specific-use="{&#34;type&#34;:&#34;Point&#34;,&#34;coordinates&#34;:[-42.571111,-3.496944]}" id="NCID0EPQAI" xlink:type="simple">3°29'49"S, 42°34'16"W</named-content></named-content>), 1♂, XII.1999 (<abbrev xmlns:xlink="http://www.w3.org/1999/xlink" xlink:title="Instituto Butantan, São Paulo" id="ABBRID0EUQAI" xlink:type="simple">IBSP</abbrev> 198547); 1♂, XII.1999 (<abbrev xmlns:xlink="http://www.w3.org/1999/xlink" xlink:title="Instituto Butantan, São Paulo" id="ABBRID0EYQAI" xlink:type="simple">IBSP</abbrev> 198548); 1♂, XII.1999 (<abbrev xmlns:xlink="http://www.w3.org/1999/xlink" xlink:title="Instituto Butantan, São Paulo" id="ABBRID0E3QAI" xlink:type="simple">IBSP</abbrev> 198549); 1♂, XII.1999 (<abbrev xmlns:xlink="http://www.w3.org/1999/xlink" xlink:title="Instituto Butantan, São Paulo" id="ABBRID0EARAI" xlink:type="simple">IBSP</abbrev> 198550; MEV); all collected by M. Mendonça.</p></tp:treatment-sec><tp:treatment-sec sec-type="etymology" id="SECID0EERAI"><title>Etymology.</title><p>The specific epithet is a noun taken in apposition and refers to the type locality.</p></tp:treatment-sec><tp:treatment-sec sec-type="diagnosis" id="SECID0EJRAI"><title>Diagnosis.</title><p>Males of <italic><tp:taxon-name><tp:taxon-name-part taxon-name-part-type="genus" reg="Tonton">Tonton</tp:taxon-name-part><tp:taxon-name-part taxon-name-part-type="species" reg="quiteria">quiteria</tp:taxon-name-part></tp:taxon-name></italic> sp. n. resemble those of other species by the piriform palpal bulb, but differ by the embolus basis wide and tapering to the apex (Fig. <xref ref-type="fig" rid="F11">11C</xref>); they are close to those of <italic><tp:taxon-name><tp:taxon-name-part taxon-name-part-type="genus" reg="Tonton">T.</tp:taxon-name-part><tp:taxon-name-part taxon-name-part-type="species" reg="ipiau">ipiau</tp:taxon-name-part></tp:taxon-name></italic> sp. n. by the wide basis of embolus (Fig. <xref ref-type="fig" rid="F10">10C</xref>), differing by the embolus apex truncate with corrugations (Fig. <xref ref-type="fig" rid="F11">11D</xref>). Females differ from the other species by the spermathecae with short and thickened lobes (Fig. <xref ref-type="fig" rid="F11">11E</xref>).</p><fig id="F11" position="float" orientation="portrait"><label>Figure 11.</label><caption><p><italic><tp:taxon-name><tp:taxon-name-part taxon-name-part-type="genus" reg="Tonton">Tonton</tp:taxon-name-part><tp:taxon-name-part taxon-name-part-type="species" reg="quiteria">quiteria</tp:taxon-name-part></tp:taxon-name></italic> sp. n., (male and female, Santa Quitéria do Maranhão, Maranhão, <abbrev xmlns:xlink="http://www.w3.org/1999/xlink" xlink:title="Instituto Butantan, São Paulo" id="ABBRID0EITAI" xlink:type="simple">IBSP</abbrev> 198550, male, <abbrev xmlns:xlink="http://www.w3.org/1999/xlink" xlink:title="Instituto Butantan, São Paulo" id="ABBRID0EMTAI" xlink:type="simple">IBSP</abbrev> 198545, female), <bold>A</bold> eyes, dorsal view <bold>B</bold> serrula, lateral view <bold>C</bold> bulb, prolateral view <bold>D</bold> embolous tip <bold>E</bold> female genitalia <bold>F</bold> bulb, retrolateral view. Scale bars: 50 μm (<bold>A</bold>); 30 μm (<bold>B</bold>); 100 μm (<bold>C</bold>); 10 μm (<bold>D</bold>); 100 μm (<bold>E, F</bold>).</p></caption><graphic xmlns:xlink="http://www.w3.org/1999/xlink" xlink:href="zookeys-814-001-g011.jpg" position="float" orientation="portrait" xlink:type="simple" id="oo_255414.jpg"/></fig></tp:treatment-sec><tp:treatment-sec sec-type="description" id="SECID0ELUAI"><title>Description.</title><p><bold>Male (holotype).</bold> Coloration: Carapace in dorsal and ventral view, and legs yellowish, abdomen yellowish. Total length 2.26. Carapace 1.10 long, 0.82 wide. Abdomen 1.16 long. Fovea 0.12. Clypeus 0.04. Eyes: six, the lateral eyes are vestigial, AME absent, ALE 0.05, PME 0.05, PLE 0.04 (Fig. <xref ref-type="fig" rid="F11">11A</xref>). Labium 0.08 long, 0.18 wide. Sternum 0.54 wide, 0.70 long. Serrula with teeth clumped in series of the several rows. Palp: femur 0.62/ patella 0.30/ tibia 0.50/ tarsus 0.30/ total 1.72; Leg I: femur 0.85/ patella 0.46/ tibia 0.58/ metatarsus 0.46/ tarsus 0.45/ total 2.80; II: 0.76/ 0.39/ 0.52/ 0.39/ 0.38/ 2.44; III: 0.67/ 0.37/ 0.45/ 0.46/ 0.46/ 2.41; IV: 0.82/ 0.45/ 0.64/ 0.62/ 0.47/ 3.00; Leg formula 4123. Spination: palp tibia v2, tarsus d6ap; leg I patella p1, tibia v5-2ap, p2, metatarsus v2-2ap, p1; II patella v2, p1, tibia v3-3ap, p2, <!--PageBreak--><!--PageBreak-->metatarsus v1-3ap, p2; III patella v1, p1, r1, tibia d4, v2-2ap, p2, r2, metatarsus d4, v2-3ap, p1, r1; IV patella v1, r1, tibia v3-3ap, p2, r1, metatarsus d3, v2-3ap, p2, r2. Tibia I with two apical ventral spines. Palpal tibia two or three times the size of cymbium, with the bulb resting in a ventral depression. Cymbium as long as wide with a short prolateral lobe, with six apical spines. Piriform palpal bulb, tegulum basis wide tapering to the embolus, embolus elongated with the same size of tegulum, with light medial curvature, apex of embolus truncate with three or four corrugated grooves (Fig. <xref ref-type="fig" rid="F11">11B-D, F</xref>). PLS basal, medial and apical segments 0.37, 0.26, 0.22 long.</p><p><bold>Female (paratype).</bold> Coloration: Same as in male. Total length 2.76. Carapace 1.28 long, 0.96 wide. Abdomen 1.48 long. Fovea 0.16. Clypeus 0.04. Eyes: six, the lateral eyes are vestigial, AME absent, ALE 0.08, PME 0.06, PLE 0.07. Labium 0.10 long, 0.22 wide. Sternum 0.62 wide, 0.78 long. Serrula with teeth clumped in series of the several rows. Palp: femur 0.60/ patella 0.30/ tibia 0.26/ tarsus 0.32/ total 1.48; Leg I: femur 0.86/ patella 0.55/ tibia 0.55/ metatarsus 0.41/ tarsus 0.37/ total 2.74; II: 0.78/ 0.46/ 0.43/ 0.39/ 0.36/ 2.42; III: 0.68/ 0.34/ 0.39/ 0.37/ 0.39/ 2.17; IV: 0.81/ 0.43/ 0.59/ 0.52/ 0.49/ 2.84; Leg formula 4123. Spination: palp tibia v2-3ap, tarsus v4; leg I patella v2, p1, tibia v2-3ap, p2, metatarsus v2-2ap; II patella v1, tibia v2-2ap, p2, metatarsus v1-3ap, p2; III patella v1, p2, r1, tibia d2, v3-3ap, p2, r2, metatarsus d2, v2-3ap, p2, r2; IV patella r1, tibia v3-2ap, p2, r2, metatarsus d4, v3-3ap, p1, r2. Genitalia with two spermathecae, bilobed, sharing a basis slightly projected, internal lobe with duct short and thickened, longer than the external lobe, external lobe short and thickened, glands in both lobes, scattered irregularly (Fig. <xref ref-type="fig" rid="F11">11E</xref>). PLS: basal, medial and apical segments, 0.36, 0.24, 0.20 long.</p></tp:treatment-sec><tp:treatment-sec sec-type="distribution" id="SECID0EGVAI"><title>Distribution.</title><p>Known only from the type locality, Santa Quitéria do Maranhão in the state of Maranhão (Fig. <xref ref-type="fig" rid="F13">13</xref>).</p></tp:treatment-sec><tp:treatment-sec><!--Section generated to contain objects referenced in tp:taxon-treatment.--><fig id="F14" position="float" orientation="portrait"><label>Figure 14.</label><caption><p>Distribution maps. Epigean fauna. <bold>A</bold><italic><tp:taxon-name><tp:taxon-name-part taxon-name-part-type="genus" reg="Tonton">T.</tp:taxon-name-part><tp:taxon-name-part taxon-name-part-type="species" reg="sapalo">sapalo</tp:taxon-name-part></tp:taxon-name></italic> sp. n., green star, <italic><tp:taxon-name><tp:taxon-name-part taxon-name-part-type="genus" reg="Tonton">T.</tp:taxon-name-part><tp:taxon-name-part taxon-name-part-type="species" reg="ipiau">ipiau</tp:taxon-name-part></tp:taxon-name></italic> sp. n., orange losangue and <italic><tp:taxon-name><tp:taxon-name-part taxon-name-part-type="genus" reg="Tonton">T.</tp:taxon-name-part><tp:taxon-name-part taxon-name-part-type="species" reg="quiteria">quiteria</tp:taxon-name-part></tp:taxon-name></italic> sp. n., yellow circles. Caverniculous fauna <bold>B</bold><italic><tp:taxon-name><tp:taxon-name-part taxon-name-part-type="genus" reg="Tonton">T.</tp:taxon-name-part><tp:taxon-name-part taxon-name-part-type="species" reg="emboaba">emboaba</tp:taxon-name-part></tp:taxon-name></italic> red star and <italic><tp:taxon-name><tp:taxon-name-part taxon-name-part-type="genus" reg="Tonton">T.</tp:taxon-name-part><tp:taxon-name-part taxon-name-part-type="species" reg="itabirito">itabirito</tp:taxon-name-part></tp:taxon-name></italic> sp. n., blue pentagon <bold>C</bold><italic><tp:taxon-name><tp:taxon-name-part taxon-name-part-type="genus" reg="Tonton">T.</tp:taxon-name-part><tp:taxon-name-part taxon-name-part-type="species" reg="queca">queca</tp:taxon-name-part></tp:taxon-name></italic> sp. n., red square <bold>D</bold><italic><tp:taxon-name><tp:taxon-name-part taxon-name-part-type="genus" reg="Tonton">T.</tp:taxon-name-part><tp:taxon-name-part taxon-name-part-type="species" reg="matodentro">matodentro</tp:taxon-name-part></tp:taxon-name></italic> sp. n., red circles.</p></caption><graphic xmlns:xlink="http://www.w3.org/1999/xlink" xlink:href="zookeys-814-001-g014.jpg" position="float" orientation="portrait" xlink:type="simple" id="oo_255418.jpg"/></fig><fig id="F10" position="float" orientation="portrait"><label>Figure 10.</label><caption><p><italic><tp:taxon-name><tp:taxon-name-part taxon-name-part-type="genus" reg="Tonton">Tonton</tp:taxon-name-part><tp:taxon-name-part taxon-name-part-type="species" reg="ipiau">ipiau</tp:taxon-name-part></tp:taxon-name></italic> sp. n., (male, Ipiaú, Bahia, <abbrev xmlns:xlink="http://www.w3.org/1999/xlink" xlink:title="Instituto Butantan, São Paulo" id="ABBRID0EDLAI" xlink:type="simple">IBSP</abbrev> 14523), <bold>A</bold> Eyes, dorsal view <bold>B</bold> palp, prolateral view <bold>C</bold> bulb, ventral view <bold>D</bold> embolous tip <bold>E</bold> palp, retrolateral view <bold>F, G</bold> variation of female genitalia. Scale bars: 50 μm (<bold>A</bold>); 100 μm (<bold>B, C</bold>); 10 μm (<bold>D</bold>); 200 μm (<bold>E</bold>); 100 μm (<bold>F, G</bold>).</p></caption><graphic xmlns:xlink="http://www.w3.org/1999/xlink" xlink:href="zookeys-814-001-g010.jpg" position="float" orientation="portrait" xlink:type="simple" id="oo_255412.jpg"/></fig><fig id="F13" position="float" orientation="portrait"><label>Figure 13.</label><caption><p><italic><tp:taxon-name><tp:taxon-name-part taxon-name-part-type="genus" reg="Tonton">Tonton</tp:taxon-name-part><tp:taxon-name-part taxon-name-part-type="species" reg="itabirito">itabirito</tp:taxon-name-part></tp:taxon-name></italic> sp. n. <bold>A</bold> silk shelter with single opening <bold>B</bold> Female, dorsal view, from Cave VG-01, Itabirito, Minas Gerais, Brazil.</p></caption><graphic xmlns:xlink="http://www.w3.org/1999/xlink" xlink:href="zookeys-814-001-g013.jpg" position="float" orientation="portrait" xlink:type="simple" id="oo_255417.jpg"/></fig></tp:treatment-sec></tp:taxon-treatment>
