# Supplementary material for: A new genus of Micromygalinae (Araneae, Microstigmatidae) from Brazil, with transfer of Masteriaemboaba Pedroso, Baptista & Bertani, 2015 and description of six new species
Source: Zookeys. 2019 Jan 8;(814):1–32. doi: 10.3897/zookeys.814.29906 (PMC6333731; doi:10.3897/zookeys.814.29906)
Supplement: XML Treatment for Tonton emboaba [file zookeys.814.29906-treatment8.xml]

<!DOCTYPE tp:taxon-treatment
  PUBLIC "-//TaxonX//DTD Taxonomic Treatment Publishing DTD v0 20100105//EN" "tax-treatment-NSO.dtd">
<tp:taxon-treatment xmlns:tp="http://www.plazi.org/taxpub"><tp:treatment-meta><kwd-group><label>Taxon classification</label><kwd><named-content xmlns:xlink="http://www.w3.org/1999/xlink" content-type="kingdom">Animalia</named-content></kwd><kwd><named-content xmlns:xlink="http://www.w3.org/1999/xlink" content-type="order">Araneae</named-content></kwd><kwd><named-content xmlns:xlink="http://www.w3.org/1999/xlink" content-type="family">Microstigmatidae</named-content></kwd></kwd-group><mixed-citation publication-type="journal"><person-group><name><surname>Passanha</surname><given-names>Victor</given-names></name><name><surname>Cizauskas</surname><given-names>Igor</given-names></name><name><surname>Brescovit</surname><given-names>Antonio D.</given-names></name></person-group><article-title>A new genus of <tp:taxon-name><tp:taxon-name-part taxon-name-part-type="subfamily">Micromygalinae</tp:taxon-name-part></tp:taxon-name> (<tp:taxon-name><tp:taxon-name-part taxon-name-part-type="order">Araneae</tp:taxon-name-part></tp:taxon-name>, <tp:taxon-name><tp:taxon-name-part taxon-name-part-type="family">Microstigmatidae</tp:taxon-name-part></tp:taxon-name>) from Brazil, with transfer of <italic><tp:taxon-name><tp:taxon-name-part taxon-name-part-type="genus" reg="Masteria">Masteria</tp:taxon-name-part><tp:taxon-name-part taxon-name-part-type="species" reg="emboaba">emboaba</tp:taxon-name-part></tp:taxon-name></italic> Pedroso, Baptista &amp; Bertani, 2015 and description of six new species</article-title><source>Zookeys</source><day>8</day><month>1</month><year>2019</year><volume>2019</volume><issue>814</issue><fpage>1</fpage><lpage>32</lpage><pub-id pub-id-type="doi">10.3897/zookeys.814.29906</pub-id></mixed-citation></tp:treatment-meta><tp:nomenclature><tp:taxon-name>
                <tp:taxon-name-part taxon-name-part-type="genus" reg="Tonton">Tonton</tp:taxon-name-part>
                <tp:taxon-name-part taxon-name-part-type="species" reg="emboaba">emboaba</tp:taxon-name-part>
              </tp:taxon-name><tp:taxon-authority>(Pedroso, Baptista &amp; Bertani)</tp:taxon-authority><tp:taxon-status xmlns:xlink="http://www.w3.org/1999/xlink" xlink:type="simple">comb. n.</tp:taxon-status><xref ref-type="fig" rid="F12">Figures 12</xref><xref ref-type="fig" rid="F13">, 13</xref><tp:nomenclature-citation-list><tp:nomenclature-citation><tp:taxon-name>
                    <tp:taxon-name-part taxon-name-part-type="genus" reg="Masteria">Masteria</tp:taxon-name-part>
                    <tp:taxon-name-part taxon-name-part-type="species" reg="emboaba">emboaba</tp:taxon-name-part>
                  </tp:taxon-name><comment>Pedroso, Baptista &amp; Bertani, 2015: 60 (Holotype male from Serra da Gandarela, Caeté (<named-content xmlns:xlink="http://www.w3.org/1999/xlink" content-type="dwc:verbatimCoordinates" xlink:type="simple"><named-content content-type="geo-json" specific-use="{&#34;type&#34;:&#34;Point&#34;,&#34;coordinates&#34;:[-43.681111,-20.027778]}" id="NCID0EOXAI" xlink:type="simple">20°01'40"S, 43°40'52"W</named-content></named-content>, 1484 m a.s.l.), Minas Gerais, Brazil, May 2011, M.E. Bichuette leg., deposited in MNRJ 4540 (not found, not examined). Paratypes: two females and one immature from same locality and data, deposited in MNRJ 4540); two females and ten immature from Caeté, next to cave AP_09 (<named-content xmlns:xlink="http://www.w3.org/1999/xlink" content-type="dwc:verbatimCoordinates" xlink:type="simple"><named-content content-type="geo-json" specific-use="{&#34;type&#34;:&#34;Point&#34;,&#34;coordinates&#34;:[-43.681667,-20.025833]}" id="NCID0EWXAI" xlink:type="simple">20°01'33"S, 43°40'54"W</named-content></named-content>), 1439 m a.s.l., 09.VII.2011, Equipe Aracno leg., deposited in MNRJ 4388; one immature from Santa Bárbara, next to cave AP_31 (<named-content xmlns:xlink="http://www.w3.org/1999/xlink" content-type="dwc:verbatimCoordinates" xlink:type="simple"><named-content content-type="geo-json" specific-use="{&#34;type&#34;:&#34;Point&#34;,&#34;coordinates&#34;:[-43.677222,-20.037222]}" id="NCID0E5XAI" xlink:type="simple">20°02'14"S, 43°40'38"W</named-content></named-content>, 1443 m a.s.l., 08.VII.2011, Equipe Aracno leg., deposited in MNRJ 4380 (not found, not examined).</comment></tp:nomenclature-citation></tp:nomenclature-citation-list></tp:nomenclature><tp:treatment-sec sec-type="material" id="SECID0EDYAI"><title>Other material examined.</title><p>BRAZIL. Minas Gerais, Caeté, Cave AP-10 (<named-content xmlns:xlink="http://www.w3.org/1999/xlink" content-type="dwc:verbatimCoordinates" xlink:type="simple"><named-content content-type="geo-json" specific-use="{&#34;type&#34;:&#34;Point&#34;,&#34;coordinates&#34;:[-43.682222,-20.026111]}" id="NCID0EMYAI" xlink:type="simple">20°1'34"S, 43°40'56"W</named-content></named-content>), Am. 380, 1♀, 14–21.XI.2008 (<abbrev xmlns:xlink="http://www.w3.org/1999/xlink" xlink:title="Instituto Butantan, São Paulo" id="ABBRID0ERYAI" xlink:type="simple">IBSP</abbrev> 196207); Cave AP-10 (<named-content xmlns:xlink="http://www.w3.org/1999/xlink" content-type="dwc:verbatimCoordinates" xlink:type="simple"><named-content content-type="geo-json" specific-use="{&#34;type&#34;:&#34;Point&#34;,&#34;coordinates&#34;:[-43.682222,-20.026111]}" id="NCID0EYYAI" xlink:type="simple">20°1'34"S, 43°40'56"W</named-content></named-content>), Am. 145, 6♀, 19–23.VII.2008 (<abbrev xmlns:xlink="http://www.w3.org/1999/xlink" xlink:title="Instituto Butantan, São Paulo" id="ABBRID0E4YAI" xlink:type="simple">IBSP</abbrev> 196208); Cave AP-22 <!--PageBreak-->(<named-content xmlns:xlink="http://www.w3.org/1999/xlink" content-type="dwc:verbatimCoordinates" xlink:type="simple"><named-content content-type="geo-json" specific-use="{&#34;type&#34;:&#34;Point&#34;,&#34;coordinates&#34;:[-43.688611,-20.036111]}" id="NCID0EGZAI" xlink:type="simple">20°2'10"S, 43°41'19"W</named-content></named-content>), Am. 152, 1♀, 19–23.VII.2008 (<abbrev xmlns:xlink="http://www.w3.org/1999/xlink" xlink:title="Instituto Butantan, São Paulo" id="ABBRID0ELZAI" xlink:type="simple">IBSP</abbrev> 196209); Cave AP-22 (<named-content xmlns:xlink="http://www.w3.org/1999/xlink" content-type="dwc:verbatimCoordinates" xlink:type="simple"><named-content content-type="geo-json" specific-use="{&#34;type&#34;:&#34;Point&#34;,&#34;coordinates&#34;:[-43.688611,-20.036111]}" id="NCID0ESZAI" xlink:type="simple">20°2'10"S, 43°41'19"W</named-content></named-content>), Am. 311, 1♀, 14–21.XI.2008 (<abbrev xmlns:xlink="http://www.w3.org/1999/xlink" xlink:title="Instituto Butantan, São Paulo" id="ABBRID0EXZAI" xlink:type="simple">IBSP</abbrev> 196210); Cave AP-15 (<named-content xmlns:xlink="http://www.w3.org/1999/xlink" content-type="dwc:verbatimCoordinates" xlink:type="simple"><named-content content-type="geo-json" specific-use="{&#34;type&#34;:&#34;Point&#34;,&#34;coordinates&#34;:[-43.681389,-20.028056]}" id="NCID0E5ZAI" xlink:type="simple">20°1'41"S, 43°40'53"W</named-content></named-content>), Am. 197, 2♀, 19–23.VII.2008 (<abbrev xmlns:xlink="http://www.w3.org/1999/xlink" xlink:title="Instituto Butantan, São Paulo" id="ABBRID0ED1AI" xlink:type="simple">IBSP</abbrev> 196211); Cave AP-12 (<named-content xmlns:xlink="http://www.w3.org/1999/xlink" content-type="dwc:verbatimCoordinates" xlink:type="simple"><named-content content-type="geo-json" specific-use="{&#34;type&#34;:&#34;Point&#34;,&#34;coordinates&#34;:[-43.681389,-20.025556]}" id="NCID0EK1AI" xlink:type="simple">20°1'32"S, 43°40'53"W</named-content></named-content>), Am. 463, 1♂ 1♀, VII.2008 (<abbrev xmlns:xlink="http://www.w3.org/1999/xlink" xlink:title="Instituto Butantan, São Paulo" id="ABBRID0EP1AI" xlink:type="simple">IBSP</abbrev> 196212; detached epigynum); Cave AP-16 (<named-content xmlns:xlink="http://www.w3.org/1999/xlink" content-type="dwc:verbatimCoordinates" xlink:type="simple"><named-content content-type="geo-json" specific-use="{&#34;type&#34;:&#34;Point&#34;,&#34;coordinates&#34;:[-43.681389,-20.028056]}" id="NCID0EW1AI" xlink:type="simple">20°1'41"S, 43°40'53"W</named-content></named-content>), Am. 183, 1♀, 19–23.VII.2008 (<abbrev xmlns:xlink="http://www.w3.org/1999/xlink" xlink:title="Instituto Butantan, São Paulo" id="ABBRID0E21AI" xlink:type="simple">IBSP</abbrev> 196213); Cave AP-09 (<named-content xmlns:xlink="http://www.w3.org/1999/xlink" content-type="dwc:verbatimCoordinates" xlink:type="simple"><named-content content-type="geo-json" specific-use="{&#34;type&#34;:&#34;Point&#34;,&#34;coordinates&#34;:[-43.681944,-20.026111]}" id="NCID0EC2AI" xlink:type="simple">20°1'34"S, 43°40'55"W</named-content></named-content>), Am. 104, 1♀, 19–23.VII.2008 (<abbrev xmlns:xlink="http://www.w3.org/1999/xlink" xlink:title="Instituto Butantan, São Paulo" id="ABBRID0EH2AI" xlink:type="simple">IBSP</abbrev> 196214); Cave AP-01 (<named-content xmlns:xlink="http://www.w3.org/1999/xlink" content-type="dwc:verbatimCoordinates" xlink:type="simple"><named-content content-type="geo-json" specific-use="{&#34;type&#34;:&#34;Point&#34;,&#34;coordinates&#34;:[-43.673611,-20.013056]}" id="NCID0EO2AI" xlink:type="simple">20°0'47"S, 43°40'25"W</named-content></named-content>), Am. 131, 2♀, 19–23.VII.2008 (<abbrev xmlns:xlink="http://www.w3.org/1999/xlink" xlink:title="Instituto Butantan, São Paulo" id="ABBRID0ET2AI" xlink:type="simple">IBSP</abbrev> 196215); Cave AP-39 (<named-content xmlns:xlink="http://www.w3.org/1999/xlink" content-type="dwc:verbatimCoordinates" xlink:type="simple"><named-content content-type="geo-json" specific-use="{&#34;type&#34;:&#34;Point&#34;,&#34;coordinates&#34;:[-43.677500,-20.037500]}" id="NCID0E12AI" xlink:type="simple">20°2'15"S, 43°40'39"W</named-content></named-content>); Am. 63, 1♀, 19–23.VII.2008 (<abbrev xmlns:xlink="http://www.w3.org/1999/xlink" xlink:title="Instituto Butantan, São Paulo" id="ABBRID0E62AI" xlink:type="simple">IBSP</abbrev> 196216; detached epigynum); Cave AP-13 (<named-content xmlns:xlink="http://www.w3.org/1999/xlink" content-type="dwc:verbatimCoordinates" xlink:type="simple"><named-content content-type="geo-json" specific-use="{&#34;type&#34;:&#34;Point&#34;,&#34;coordinates&#34;:[-43.681111,-20.028056]}" id="NCID0EG3AI" xlink:type="simple">20°1'41"S, 43°40'52"W</named-content></named-content>), Am. 96, 1♀, 19–23.VII.2008 (<abbrev xmlns:xlink="http://www.w3.org/1999/xlink" xlink:title="Instituto Butantan, São Paulo" id="ABBRID0EL3AI" xlink:type="simple">IBSP</abbrev> 196217; detached epigynum); Cave AP-16 (<named-content xmlns:xlink="http://www.w3.org/1999/xlink" content-type="dwc:verbatimCoordinates" xlink:type="simple"><named-content content-type="geo-json" specific-use="{&#34;type&#34;:&#34;Point&#34;,&#34;coordinates&#34;:[-43.681389,-20.028056]}" id="NCID0ES3AI" xlink:type="simple">20°1'41"S, 43°40'53"W</named-content></named-content>), Am. 18, 1♂, 19–23.VII.2008 (<abbrev xmlns:xlink="http://www.w3.org/1999/xlink" xlink:title="Instituto Butantan, São Paulo" id="ABBRID0EX3AI" xlink:type="simple">IBSP</abbrev> 196218; MEV); Cave AP-16 (<named-content xmlns:xlink="http://www.w3.org/1999/xlink" content-type="dwc:verbatimCoordinates" xlink:type="simple"><named-content content-type="geo-json" specific-use="{&#34;type&#34;:&#34;Point&#34;,&#34;coordinates&#34;:[-43.681389,-20.028056]}" id="NCID0E53AI" xlink:type="simple">20°1'41"S, 43°40'53"W</named-content></named-content>), Am. 631, 1♀, 19–23.VII.2008 (<abbrev xmlns:xlink="http://www.w3.org/1999/xlink" xlink:title="Instituto Butantan, São Paulo" id="ABBRID0ED4AI" xlink:type="simple">IBSP</abbrev> 196223); Cave AP-16 (<named-content xmlns:xlink="http://www.w3.org/1999/xlink" content-type="dwc:verbatimCoordinates" xlink:type="simple"><named-content content-type="geo-json" specific-use="{&#34;type&#34;:&#34;Point&#34;,&#34;coordinates&#34;:[-43.681389,-20.028056]}" id="NCID0EK4AI" xlink:type="simple">20°1'41"S, 43°40'53"W</named-content></named-content>), Am. 395, 1♀, 19–23.VII.2008 (<abbrev xmlns:xlink="http://www.w3.org/1999/xlink" xlink:title="Instituto Butantan, São Paulo" id="ABBRID0EP4AI" xlink:type="simple">IBSP</abbrev> 196225); Cave AP-47 (<named-content xmlns:xlink="http://www.w3.org/1999/xlink" content-type="dwc:verbatimCoordinates" xlink:type="simple"><named-content content-type="geo-json" specific-use="{&#34;type&#34;:&#34;Point&#34;,&#34;coordinates&#34;:[-43.692222,-20.036667]}" id="NCID0EW4AI" xlink:type="simple">20°2'12"S, 43°41'32"W</named-content></named-content>), Am. 44, 1♀ 2imm., 12–21.XI.2009 (<abbrev xmlns:xlink="http://www.w3.org/1999/xlink" xlink:title="Instituto Butantan, São Paulo" id="ABBRID0E24AI" xlink:type="simple">IBSP</abbrev> 196221); Cave AP-47 (<named-content xmlns:xlink="http://www.w3.org/1999/xlink" content-type="dwc:verbatimCoordinates" xlink:type="simple"><named-content content-type="geo-json" specific-use="{&#34;type&#34;:&#34;Point&#34;,&#34;coordinates&#34;:[-43.692222,-20.036667]}" id="NCID0EC5AI" xlink:type="simple">20°2'12"S, 43°41'32"W</named-content></named-content>), Am. 47, 1♀ 2 imm., 12–21.XI.2009 (<abbrev xmlns:xlink="http://www.w3.org/1999/xlink" xlink:title="Instituto Butantan, São Paulo" id="ABBRID0EH5AI" xlink:type="simple">IBSP</abbrev> 196228); Cave AP-54 (<named-content xmlns:xlink="http://www.w3.org/1999/xlink" content-type="dwc:verbatimCoordinates" xlink:type="simple"><named-content content-type="geo-json" specific-use="{&#34;type&#34;:&#34;Point&#34;,&#34;coordinates&#34;:[-43.681389,-20.028056]}" id="NCID0EO5AI" xlink:type="simple">20°1'41"S, 43°40'53"W</named-content></named-content>), Am. 06, 6♀ 3 imm., 12–21.XI.2009 (<abbrev xmlns:xlink="http://www.w3.org/1999/xlink" xlink:title="Instituto Butantan, São Paulo" id="ABBRID0ET5AI" xlink:type="simple">IBSP</abbrev> 196229); Cave AP-47 (<named-content xmlns:xlink="http://www.w3.org/1999/xlink" content-type="dwc:verbatimCoordinates" xlink:type="simple"><named-content content-type="geo-json" specific-use="{&#34;type&#34;:&#34;Point&#34;,&#34;coordinates&#34;:[-43.692222,-20.036667]}" id="NCID0E15AI" xlink:type="simple">20°2'12"S, 43°41'32"W</named-content></named-content>), Am. 210, 6♀ 2 imm., 13–17.IV.2010 (<abbrev xmlns:xlink="http://www.w3.org/1999/xlink" xlink:title="Instituto Butantan, São Paulo" id="ABBRID0E65AI" xlink:type="simple">IBSP</abbrev> 196230); Cave AP-58 (<named-content xmlns:xlink="http://www.w3.org/1999/xlink" content-type="dwc:verbatimCoordinates" xlink:type="simple"><named-content content-type="geo-json" specific-use="{&#34;type&#34;:&#34;Point&#34;,&#34;coordinates&#34;:[-43.685833,-20.026389]}" id="NCID0EG6AI" xlink:type="simple">20°1'35"S, 43°41'9"W</named-content></named-content>), Am. 162, 1♀, 12–21.XI.2009, (<abbrev xmlns:xlink="http://www.w3.org/1999/xlink" xlink:title="Instituto Butantan, São Paulo" id="ABBRID0EL6AI" xlink:type="simple">IBSP</abbrev> 196233); Cave AP-33 (<named-content xmlns:xlink="http://www.w3.org/1999/xlink" content-type="dwc:verbatimCoordinates" xlink:type="simple"><named-content content-type="geo-json" specific-use="{&#34;type&#34;:&#34;Point&#34;,&#34;coordinates&#34;:[-43.677500,-20.037778]}" id="NCID0ES6AI" xlink:type="simple">20°2'16"S, 43°40'39"W</named-content></named-content>), Am. 300, 1♂ 1♀, 14–21.XI.2008 (<abbrev xmlns:xlink="http://www.w3.org/1999/xlink" xlink:title="Instituto Butantan, São Paulo" id="ABBRID0EX6AI" xlink:type="simple">IBSP</abbrev> 196219; MEV), all collected by R. Bessi et al.; Cave AP-25 (<named-content xmlns:xlink="http://www.w3.org/1999/xlink" content-type="dwc:verbatimCoordinates" xlink:type="simple"><named-content content-type="geo-json" specific-use="{&#34;type&#34;:&#34;Point&#34;,&#34;coordinates&#34;:[-43.682500,-20.045278]}" id="NCID0E56AI" xlink:type="simple">20°2'43"S, 43°40'57"W</named-content></named-content>), Am. 652, 1♀, 02–07.I.2012, Karina leg. (<abbrev xmlns:xlink="http://www.w3.org/1999/xlink" xlink:title="Instituto Butantan, São Paulo" id="ABBRID0EDABI" xlink:type="simple">IBSP</abbrev> 196222); Cave AP-28 (<named-content xmlns:xlink="http://www.w3.org/1999/xlink" content-type="dwc:verbatimCoordinates" xlink:type="simple"><named-content content-type="geo-json" specific-use="{&#34;type&#34;:&#34;Point&#34;,&#34;coordinates&#34;:[-43.682778,-20.045833]}" id="NCID0EKABI" xlink:type="simple">20°2'45"S, 43°40'58"W</named-content></named-content>), Am. 443, 1♀, 30.VI–15.VII.2011, Karina leg. (<abbrev xmlns:xlink="http://www.w3.org/1999/xlink" xlink:title="Instituto Butantan, São Paulo" id="ABBRID0EPABI" xlink:type="simple">IBSP</abbrev> 196226); Cave AP-08 (<named-content xmlns:xlink="http://www.w3.org/1999/xlink" content-type="dwc:verbatimCoordinates" xlink:type="simple"><named-content content-type="geo-json" specific-use="{&#34;type&#34;:&#34;Point&#34;,&#34;coordinates&#34;:[-43.679722,-20.026389]}" id="NCID0EWABI" xlink:type="simple">20°1'35"S, 43°40'47"W</named-content></named-content>), Am. 604, 1♂, 12–15.XII.2011, Juliana leg. (<abbrev xmlns:xlink="http://www.w3.org/1999/xlink" xlink:title="Instituto Butantan, São Paulo" id="ABBRID0E2ABI" xlink:type="simple">IBSP</abbrev> 196224); Cave AP-12 (<named-content xmlns:xlink="http://www.w3.org/1999/xlink" content-type="dwc:verbatimCoordinates" xlink:type="simple"><named-content content-type="geo-json" specific-use="{&#34;type&#34;:&#34;Point&#34;,&#34;coordinates&#34;:[-43.681389,-20.025556]}" id="NCID0ECBBI" xlink:type="simple">20°1'32"S, 43°40'53"W</named-content></named-content>), Am. 488, 1 imm., 30.VI–15.VII.2011, Luiza leg. (<abbrev xmlns:xlink="http://www.w3.org/1999/xlink" xlink:title="Instituto Butantan, São Paulo" id="ABBRID0EHBBI" xlink:type="simple">IBSP</abbrev> 196231); Cave AP-18 (<named-content xmlns:xlink="http://www.w3.org/1999/xlink" content-type="dwc:verbatimCoordinates" xlink:type="simple"><named-content content-type="geo-json" specific-use="{&#34;type&#34;:&#34;Point&#34;,&#34;coordinates&#34;:[-43.683333,-20.028889]}" id="NCID0EOBBI" xlink:type="simple">20°1'44"S, 43°41'0"W</named-content></named-content>), Am. 405, 1♀, 30.VI–15.VII.2011, Luiza leg. (<abbrev xmlns:xlink="http://www.w3.org/1999/xlink" xlink:title="Instituto Butantan, São Paulo" id="ABBRID0ETBBI" xlink:type="simple">IBSP</abbrev> 196232); Cave AVG 48 (<named-content xmlns:xlink="http://www.w3.org/1999/xlink" content-type="dwc:verbatimCoordinates" xlink:type="simple"><named-content content-type="geo-json" specific-use="{&#34;type&#34;:&#34;Point&#34;,&#34;coordinates&#34;:[-43.695278,-19.822222]}" id="NCID0E1BBI" xlink:type="simple">19°49'20"S, 43°41'43"W</named-content></named-content>), Am. 5, 3♀, 02.IX.2014, M.P.A. Oliveira leg. (<abbrev xmlns:xlink="http://www.w3.org/1999/xlink" xlink:title="Instituto Butantan, São Paulo" id="ABBRID0E6BBI" xlink:type="simple">IBSP</abbrev> 198497); Santa Bárbara, Cave AP-25 (<named-content xmlns:xlink="http://www.w3.org/1999/xlink" content-type="dwc:verbatimCoordinates" xlink:type="simple"><named-content content-type="geo-json" specific-use="{&#34;type&#34;:&#34;Point&#34;,&#34;coordinates&#34;:[-43.682500,-20.045278]}" id="NCID0EGCBI" xlink:type="simple">20°2'43"S, 43°40'57"W</named-content></named-content>), Am. 438, 1♀, 30.VI–08.VII.2011, R. Bessi et al. leg. (<abbrev xmlns:xlink="http://www.w3.org/1999/xlink" xlink:title="Instituto Butantan, São Paulo" id="ABBRID0ELCBI" xlink:type="simple">IBSP</abbrev> 198499); Rio Acima, Cave VG-01 (<named-content xmlns:xlink="http://www.w3.org/1999/xlink" content-type="dwc:verbatimCoordinates" xlink:type="simple"><named-content content-type="geo-json" specific-use="{&#34;type&#34;:&#34;Point&#34;,&#34;coordinates&#34;:[-43.816667,-20.152500]}" id="NCID0ESCBI" xlink:type="simple">20°9'9"S, 43°49'0"W</named-content></named-content>), Am. 154, 5♀, 2–10.VIII.2011, I. Cizauskas leg. (<abbrev xmlns:xlink="http://www.w3.org/1999/xlink" xlink:title="Instituto Butantan, São Paulo" id="ABBRID0EXCBI" xlink:type="simple">IBSP</abbrev> 198498); Cave AP-67 (<named-content xmlns:xlink="http://www.w3.org/1999/xlink" content-type="dwc:verbatimCoordinates" xlink:type="simple"><named-content content-type="geo-json" specific-use="{&#34;type&#34;:&#34;Point&#34;,&#34;coordinates&#34;:[-43.676667,-20.015000]}" id="NCID0E5CBI" xlink:type="simple">20°0'54"S, 43°40'36"W</named-content></named-content>), Am. 23, 2 imm., 12–21.XI.2009, R. Bessi leg. (<abbrev xmlns:xlink="http://www.w3.org/1999/xlink" xlink:title="Instituto Butantan, São Paulo" id="ABBRID0EDDBI" xlink:type="simple">IBSP</abbrev> 196206).</p></tp:treatment-sec><tp:treatment-sec sec-type="diagnosis" id="SECID0EHDBI"><title>Diagnosis.</title><p>Males of <italic><tp:taxon-name><tp:taxon-name-part taxon-name-part-type="genus" reg="Tonton">T.</tp:taxon-name-part><tp:taxon-name-part taxon-name-part-type="species" reg="emboaba">emboaba</tp:taxon-name-part></tp:taxon-name></italic> have only two small spines on apex of tibia I and embolus with a curvature on basis (Fig. <xref ref-type="fig" rid="F12">12 B-D</xref>); they are close to males in other species of the genus by the piriform bulb, but can be easily distinguished by the curvature on embolus basis (Fig. <xref ref-type="fig" rid="F12">12B-D</xref>). Females present the spermathecae with the external lobes small in relation to the internal lobes (Fig. <xref ref-type="fig" rid="F12">12G</xref>), and are related to those of <italic><tp:taxon-name><tp:taxon-name-part taxon-name-part-type="genus" reg="Tonton">T.</tp:taxon-name-part><tp:taxon-name-part taxon-name-part-type="species" reg="matodentro">matodentro</tp:taxon-name-part></tp:taxon-name></italic> by the similar internal lobe of the spermathecae, but differ by the short external lobe (Fig. <xref ref-type="fig" rid="F12">12G</xref>).</p><fig id="F12" position="float" orientation="portrait"><label>Figure 12.</label><caption><p><italic><tp:taxon-name><tp:taxon-name-part taxon-name-part-type="genus" reg="Tonton">Tonton</tp:taxon-name-part><tp:taxon-name-part taxon-name-part-type="species" reg="emboaba">emboaba</tp:taxon-name-part></tp:taxon-name></italic> (male <abbrev xmlns:xlink="http://www.w3.org/1999/xlink" xlink:title="Instituto Butantan, São Paulo" id="ABBRID0EGFBI" xlink:type="simple">IBSP</abbrev> 196218 and female <abbrev xmlns:xlink="http://www.w3.org/1999/xlink" xlink:title="Instituto Butantan, São Paulo" id="ABBRID0EKFBI" xlink:type="simple">IBSP</abbrev> 169216, Caeté, Minas Gerais), <bold>A</bold> eyes, dorsal view <bold>B</bold> serrula, lateral view <bold>C</bold> palp, prolateral view <bold>D</bold> bulb, retrolateral view <bold>E</bold> embolous tip <bold>F</bold> palp, retrolateral view <bold>G</bold> female genitalia. Scale bar: 50 μm (<bold>A</bold>); 30 μm (<bold>B</bold>); 200 μm (<bold>C</bold>); 100 μm (<bold>D</bold>); 20 μm (<bold>E</bold>), 200 μm (<bold>F</bold>), 100 μm (<bold>G</bold>).</p></caption><graphic xmlns:xlink="http://www.w3.org/1999/xlink" xlink:href="zookeys-814-001-g012.jpg" position="float" orientation="portrait" xlink:type="simple" id="oo_255415.jpg"/></fig></tp:treatment-sec><tp:treatment-sec sec-type="description" id="SECID0EPGBI"><title>Description.</title><p>Male and female described by <xref ref-type="bibr" rid="B7">Pedroso et al. 2015</xref>: 60, figs 1–16.</p><p>New data: male with six eyes, the lateral eyes are vestigial, AME absent. ALE 0.02, PME 0.04, PLE 0.02 (Fig. <xref ref-type="fig" rid="F12">12A</xref>). Serrula with 4–5 rows of clumped teeth in series. Palp with excavated distally tibia, tegulum piriform and embolus with half of length of <!--PageBreak--><!--PageBreak-->tegulum (Figs <xref ref-type="fig" rid="F12">12C–F</xref>). Female with eyes as in male, ALE 0.02, PME 0.05, PLE 0.02. Serrula as in male. Genitalia with bilobed spermathecae, with projected internal lobe, with elongated duct, longer than the external lobe; external lobe rounded; glands in both lobes, scattered irregularly and narrow basis of genitalia (Fig. <xref ref-type="fig" rid="F12">12G</xref>).</p></tp:treatment-sec><tp:treatment-sec sec-type="remarks" id="SECID0EKHBI"><title>Remarks.</title><p>In the original description from <xref ref-type="bibr" rid="B7">Pedroso et al. (2015)</xref> this species was included in <tp:taxon-name><tp:taxon-name-part taxon-name-part-type="family">Dipluridae</tp:taxon-name-part></tp:taxon-name>, in the genus <italic><tp:taxon-name><tp:taxon-name-part taxon-name-part-type="genus" reg="Masteria">Masteria</tp:taxon-name-part></tp:taxon-name></italic>. After analyzing a large amount of material from the type locality, we conclude that the species belongs to <tp:taxon-name><tp:taxon-name-part taxon-name-part-type="family">Microstigmatidae</tp:taxon-name-part></tp:taxon-name>: <tp:taxon-name><tp:taxon-name-part taxon-name-part-type="subfamily">Micromygalinae</tp:taxon-name-part></tp:taxon-name> by having serrula arranged in teeth clumped in a series of rows (Fig. <xref ref-type="fig" rid="F12">12B</xref>), and an integument with scales. With MEV photography we also observed the presence of six eyes and not two, as originally described, with the lateral eyes being almost vestigial, and the posterior median clearly visible (Fig. <xref ref-type="fig" rid="F12">12A</xref>).</p></tp:treatment-sec><tp:treatment-sec sec-type="distribution" id="SECID0ESIBI"><title>Distribution.</title><p>Only known from the caves on canga areas of the Caeté and Santa Bárbara, in the state of Minas Gerais (Fig. <xref ref-type="fig" rid="F13">13</xref>).</p><fig id="F13" position="float" orientation="portrait"><label>Figure 13.</label><caption><p><italic><tp:taxon-name><tp:taxon-name-part taxon-name-part-type="genus" reg="Tonton">Tonton</tp:taxon-name-part><tp:taxon-name-part taxon-name-part-type="species" reg="itabirito">itabirito</tp:taxon-name-part></tp:taxon-name></italic> sp. n. <bold>A</bold> silk shelter with single opening <bold>B</bold> Female, dorsal view, from Cave VG-01, Itabirito, Minas Gerais, Brazil.</p></caption><graphic xmlns:xlink="http://www.w3.org/1999/xlink" xlink:href="zookeys-814-001-g013.jpg" position="float" orientation="portrait" xlink:type="simple" id="oo_255417.jpg"/></fig><fig id="F14" position="float" orientation="portrait"><label>Figure 14.</label><caption><p>Distribution maps. Epigean fauna. <bold>A</bold><italic><tp:taxon-name><tp:taxon-name-part taxon-name-part-type="genus" reg="Tonton">T.</tp:taxon-name-part><tp:taxon-name-part taxon-name-part-type="species" reg="sapalo">sapalo</tp:taxon-name-part></tp:taxon-name></italic> sp. n., green star, <italic><tp:taxon-name><tp:taxon-name-part taxon-name-part-type="genus" reg="Tonton">T.</tp:taxon-name-part><tp:taxon-name-part taxon-name-part-type="species" reg="ipiau">ipiau</tp:taxon-name-part></tp:taxon-name></italic> sp. n., orange losangue and <italic><tp:taxon-name><tp:taxon-name-part taxon-name-part-type="genus" reg="Tonton">T.</tp:taxon-name-part><tp:taxon-name-part taxon-name-part-type="species" reg="quiteria">quiteria</tp:taxon-name-part></tp:taxon-name></italic> sp. n., yellow circles. Caverniculous fauna <bold>B</bold><italic><tp:taxon-name><tp:taxon-name-part taxon-name-part-type="genus" reg="Tonton">T.</tp:taxon-name-part><tp:taxon-name-part taxon-name-part-type="species" reg="emboaba">emboaba</tp:taxon-name-part></tp:taxon-name></italic> red star and <italic><tp:taxon-name><tp:taxon-name-part taxon-name-part-type="genus" reg="Tonton">T.</tp:taxon-name-part><tp:taxon-name-part taxon-name-part-type="species" reg="itabirito">itabirito</tp:taxon-name-part></tp:taxon-name></italic> sp. n., blue pentagon <bold>C</bold><italic><tp:taxon-name><tp:taxon-name-part taxon-name-part-type="genus" reg="Tonton">T.</tp:taxon-name-part><tp:taxon-name-part taxon-name-part-type="species" reg="queca">queca</tp:taxon-name-part></tp:taxon-name></italic> sp. n., red square <bold>D</bold><italic><tp:taxon-name><tp:taxon-name-part taxon-name-part-type="genus" reg="Tonton">T.</tp:taxon-name-part><tp:taxon-name-part taxon-name-part-type="species" reg="matodentro">matodentro</tp:taxon-name-part></tp:taxon-name></italic> sp. n., red circles.</p></caption><graphic xmlns:xlink="http://www.w3.org/1999/xlink" xlink:href="zookeys-814-001-g014.jpg" position="float" orientation="portrait" xlink:type="simple" id="oo_255418.jpg"/></fig></tp:treatment-sec><ref-list><ref id="B7"><mixed-citation xmlns:xlink="http://www.w3.org/1999/xlink" xlink:type="simple"><person-group><name name-style="western"><surname>Pedroso</surname><given-names>DR</given-names></name><name name-style="western"><surname>Baptista</surname><given-names>RLC</given-names></name><name name-style="western"><surname>Bertani</surname><given-names>R</given-names></name></person-group> (<year>2015</year>) <article-title>A new species of <italic><tp:taxon-name><tp:taxon-name-part taxon-name-part-type="genus">Masteria</tp:taxon-name-part></tp:taxon-name></italic> (<tp:taxon-name><tp:taxon-name-part taxon-name-part-type="order">Araneae</tp:taxon-name-part></tp:taxon-name>: <tp:taxon-name><tp:taxon-name-part taxon-name-part-type="family">Dipluridae</tp:taxon-name-part></tp:taxon-name>: <tp:taxon-name><tp:taxon-name-part taxon-name-part-type="subfamily">Masteriinae</tp:taxon-name-part></tp:taxon-name>) from southeastern Brazil.</article-title><source>Zoologia</source><volume>32</volume>: <fpage>59</fpage>–<lpage>65</lpage>. <ext-link xlink:type="simple" ext-link-type="doi" xlink:href="10.1590/S1984-46702015000100009">https://doi.org/10.1590/S1984-46702015000100009</ext-link></mixed-citation></ref></ref-list></tp:taxon-treatment>
